# Supplementary material for: Over-Expression of OsHOX24 Confers Enhanced Susceptibility to Abiotic Stresses in Transgenic Rice via Modulating Stress-Responsive Gene Expression
Source: Front Plant Sci. 2017 Apr 21;8:628. doi: 10.3389/fpls.2017.00628 (PMC5399076; doi:10.3389/fpls.2017.00628)
Supplement: Supplementary file 2 [file Data_Sheet_2.xls]

## Sheet: Table S2
Table S2 List of differentially expressed genes in the rice transgenic (H49) and wild-type (WT) under control and desiccation stress (DS). The values in the table represent significant fold change values ≥2 fold (with corrected P-value ≤0.05).
S. No.	Gene identifier	Gene description	Corrected P-value	[H49 DS] vs [H49 CT]		[WT DS] vs [WT CT]		[H49 CT] vs [WT CT]
				Fold change	Regulation	Fold change	Regulation	Fold change	Regulation
1	LOC_Os01g01400	expressed protein	0.01	4.82	up	4.39	up	1.26	up
2	LOC_Os01g01620	kinase, pfkB family, putative, expressed	0.01	2.71	up	2.6	up	-1.02	down
3	LOC_Os01g02020	acetyl-CoA acetyltransferase, cytosolic, putative, expressed	0	5.39	up	5.08	up	1.06	up
4	LOC_Os01g02900	glycosyltransferase, putative, expressed	0	2	up	2.45	up	1.54	up
5	LOC_Os01g02920	glycosyltransferase protein, putative, expressed	0.01	2.27	up	2.04	up	-1.02	down
6	LOC_Os01g03050	fruit protein PKIWI502, putative, expressed	0.03	2.09	up	1.87	up	1.07	up
7	LOC_Os01g03144	white-brown complex homolog protein 7, putative, expressed	0	3.42	up	3.34	up	-1.07	down
8	LOC_Os01g03330	BBTI3 - Bowman-Birk type bran trypsin inhibitor precursor, expressed	0	4.84	up	4.56	up	1.03	up
9	LOC_Os01g03340	BBTI4 - Bowman-Birk type bran trypsin inhibitor precursor, expressed	0.05	3.35	up	2.74	up	-1.16	down
10	LOC_Os01g03360	BBTI5 - Bowman-Birk type bran trypsin inhibitor precursor, expressed	0.02	5.15	up	3.9	up	-1.05	down
11	LOC_Os01g03510	WD domain, G-beta repeat domain containing protein, expressed	0	2.41	up	2	up	-1.01	down
12	LOC_Os01g03710	mannose-6-phosphate isomerase, putative, expressed	0	2.21	up	2.93	up	1.23	up
13	LOC_Os01g03750	expressed protein	0	4.69	up	4.87	up	-1.2	down
14	LOC_Os01g03914	cation efflux family protein, putative, expressed	0	5.52	up	5.05	up	1.04	up
15	LOC_Os01g04330	OsCML16 - Calmodulin-related calcium sensor protein, expressed	0.01	4.77	up	7.69	up	1.56	up
16	LOC_Os01g04590	expressed protein	0	7.31	up	8.04	up	-1	down
17	LOC_Os01g05585	metallothionein, putative, expressed	0.04	2.12	up	2.8	up	1.29	up
18	LOC_Os01g05640	receptor-like protein kinase 5 precursor, putative, expressed	0.02	2.25	up	1.82	up	-1.55	down
19	LOC_Os01g05650	metallothionein, putative, expressed	0	3.8	up	3.25	up	1.06	up
20	LOC_Os01g05830	expressed protein	0.01	5.45	up	4.62	up	-1.11	down
21	LOC_Os01g05960	receptor kinase, putative, expressed	0	5.71	up	3.33	up	-1.54	down
22	LOC_Os01g06560	transcription factor HBP-1b, putative, expressed	0.01	7.04	up	6.33	up	-1.11	down
23	LOC_Os01g06590	zinc finger, C3HC4 type domain containing protein, expressed	0.01	2.55	up	3.83	up	1.41	up
24	LOC_Os01g06660	thiamine pyrophosphate enzyme	0.04	2.56	up	1.82	up	-1.22	down
25	LOC_Os01g06740	ribosome inactivating protein, putative, expressed	0.02	10.59	up	4.17	up	-2.07	down
26	LOC_Os01g07110	BRCA2 repeat family protein, expressed	0.02	2.49	up	2.75	up	-1.04	down
27	LOC_Os01g07120	AP2 domain containing protein, expressed	0	3.76	up	4.11	up	1.32	up
28	LOC_Os01g07130	expressed protein	0.04	2.07	up	1.84	up	1.01	up
29	LOC_Os01g07200	staphylococcal nuclease homologue, putative, expressed	0	4.38	up	3.69	up	-1	down
30	LOC_Os01g07530	uncharacterized glycosyltransferase, putative, expressed	0	6.43	up	4.78	up	-1.3	down
31	LOC_Os01g08680	myb/SANT domain protein, putative, expressed	0	3.52	up	3.72	up	1.06	up
32	LOC_Os01g09020	WD domain, G-beta repeat domain containing protein, expressed	0	2.21	up	2.22	up	-1.06	down
33	LOC_Os01g09280	myb-related transcription activator, putative, expressed	0.01	1.91	up	2.27	up	1.06	up
34	LOC_Os01g09620	zinc finger/CCCH transcription factor, putative, expressed	0.01	2.12	up	2.41	up	-1.07	down
35	LOC_Os01g09640	Myb transcription factor, putative, expressed	0	10.64	up	5.55	up	-1.42	down
36	LOC_Os01g09680	expressed protein	0.04	2.02	up	1.56	up	1.19	up
37	LOC_Os01g10250	hydrolase, alpha/beta fold family domain containing protein, expressed	0.01	4.57	up	5.16	up	1.21	up
38	LOC_Os01g10440	xylosyltransferase, putative, expressed	0.01	1.57	up	2.11	up	1.17	up
39	LOC_Os01g10640	expressed protein	0.02	3	up	2.9	up	-1.03	down
40	LOC_Os01g10680	GIL1, putative, expressed	0	2.15	up	2.18	up	1.08	up
41	LOC_Os01g11600	expressed protein	0	17.34	up	15.52	up	1.21	up
42	LOC_Os01g12280	hAT dimerisation domain-containing protein, putative, expressed	0.02	1.53	up	2.04	up	1.35	up
43	LOC_Os01g12470	mitochondrial carrier protein, putative, expressed	0.02	2.92	up	2.39	up	1.03	up
44	LOC_Os01g12520	mitochondrial carrier protein, putative, expressed	0	3.43	up	2.86	up	-1.34	down
45	LOC_Os01g12690	plant-specific domain TIGR01568 family protein, expressed	0	3.29	up	3.11	up	1.02	up
46	LOC_Os01g12710	oxidoreductase, expressed	0	4.63	up	4.06	up	1.01	up
47	LOC_Os01g12820	harpin-induced protein, putative, expressed	0	7.66	up	5.99	up	-1.39	down
48	LOC_Os01g13280	ubiquitin conjugating enzyme protein, putative, expressed	0.02	2.05	up	2.18	up	1.2	up
49	LOC_Os01g14100	BT1 family protein, putative, expressed	0.01	2.61	up	2.38	up	-1.03	down
50	LOC_Os01g15000	lipase, putative, expressed	0.01	4.48	up	4.96	up	1.03	up
51	LOC_Os01g15270	expressed protein	0	3.1	up	2.95	up	1.04	up
52	LOC_Os01g15340	flowering promoting factor-like 1, putative, expressed	0.02	1.55	up	2.3	up	1.08	up
53	LOC_Os01g16170	PQ loop repeat domain containing protein, expressed	0.03	5.68	up	4.58	up	-1.04	down
54	LOC_Os01g16350	hydroxymethylglutaryl-CoA lyase, putative, expressed	0	5.04	up	3.36	up	-1.07	down
55	LOC_Os01g16430	cysteine proteinase inhibitor precursor protein, putative, expressed	0	2.23	up	1.95	up	-1.16	down
56	LOC_Os01g16900	dehydrogenase, putative, expressed	0	2.04	up	1.91	up	1.12	up
57	LOC_Os01g18090	expressed protein	0.01	2.17	up	2.77	up	1.2	up
58	LOC_Os01g18220	expressed protein	0	17.76	up	19.94	up	1.25	up
59	LOC_Os01g18490	expressed protein	0.01	4.74	up	2.34	up	-1.17	down
60	LOC_Os01g19130	protein phosphatase 2C, putative, expressed	0	2.89	up	3.38	up	1.15	up
61	LOC_Os01g19800	zinc finger, C3HC4 type, putative, expressed	0	2.96	up	3.41	up	1.05	up
62	LOC_Os01g19940	expressed protein	0	2.63	up	2.96	up	1.3	up
63	LOC_Os01g20206	methyltransferase, putative, expressed	0.04	2.05	up	1.53	up	1.12	up
64	LOC_Os01g20780	anther-specific protein SF18 precursor, putative, expressed	0.03	2.98	up	2.22	up	-1.23	down
65	LOC_Os01g21144	expressed protein	0	4.67	up	6.64	up	1.13	up
66	LOC_Os01g21160	2-oxo acid dehydrogenases acyltransferase domain containing protein	0	4.6	up	4.73	up	1.03	up
67	LOC_Os01g21420	pre-mRNA-splicing factor SF2, putative, expressed	0	2.51	up	2.6	up	1.18	up
68	LOC_Os01g21630	pectinacetylesterase domain containing protein, expressed	0.04	2.12	up	1.7	up	-1.01	down
69	LOC_Os01g22600	mitochondrial carrier protein, putative, expressed	0.02	1.91	up	2.98	up	1.53	up
70	LOC_Os01g24710	jacalin-like lectin domain containing protein, expressed	0.05	3.62	up	2.57	up	1.02	up
71	LOC_Os01g24730	expressed protein	0.01	2.2	up	1.53	up	-1.27	down
72	LOC_Os01g27230	12-oxophytodienoate reductase, putative, expressed	0.01	3.35	up	2.16	up	-1.15	down
73	LOC_Os01g29104	expressed protein	0.04	4.6	up	3.01	up	-1.27	down
74	LOC_Os01g31124	expressed protein	0.03	2.58	up	1.28	up	-1.2	down
75	LOC_Os01g32780	universal stress protein domain containing protein, putative, expressed	0	20.37	up	14.64	up	-1.26	down
76	LOC_Os01g33000	expressed protein	0	3.23	up	3.99	up	1.15	up
77	LOC_Os01g35240	hypothetical protein	0.01	2.27	up	1.77	up	-1.5	down
78	LOC_Os01g37800	ras-related protein, putative, expressed	0	2.16	up	2.21	up	1.08	up
79	LOC_Os01g37832	thioredoxin, putative, expressed	0	8.84	up	10.2	up	-1	down
80	LOC_Os01g39220	DUF260 domain containing protein, putative, expressed	0.03	2.09	up	1.16	up	-1.02	down
81	LOC_Os01g39310	SEY1, putative, expressed	0	1.74	up	2.03	up	1.08	up
82	LOC_Os01g40094	protein phosphatase 2C, putative, expressed	0	7.16	up	8.13	up	1.16	up
83	LOC_Os01g40280	integral membrane protein, putative, expressed	0	6.5	up	5.11	up	-1.05	down
84	LOC_Os01g40330	DUF630/DUF632 domains containing protein, putative, expressed	0	2.19	up	1.64	up	-1.01	down
85	LOC_Os01g40480	anthranilate phosphoribosyltransferase, putative, expressed	0	8.22	up	7.99	up	1.04	up
86	LOC_Os01g40950	expressed protein	0.04	2.42	up	1.86	up	-1.11	down
87	LOC_Os01g41890	MLA1, putative, expressed	0.03	1.22	up	2.15	up	1.27	up
88	LOC_Os01g42370	pleiotropic drug resistance protein, putative, expressed	0.01	2.98	up	6.11	up	2.23	up
89	LOC_Os01g42850	ThiF family domain containing protein, putative, expressed	0	3.18	up	2.98	up	1.01	up
90	LOC_Os01g42860	inhibitor I family protein, putative, expressed	0	14.31	up	8.36	up	-1.51	down
91	LOC_Os01g43480	AAA-type ATPase family protein, putative, expressed	0	4.53	up	5.69	up	1.16	up
92	LOC_Os01g45460	serine esterase, putative, expressed	0	5.76	up	5.9	up	1.19	up
93	LOC_Os01g45640	tat pathway signal sequence family protein, expressed	0.01	3.9	up	2.46	up	1.02	up
94	LOC_Os01g46600	seed maturation protein PM41, putative, expressed	0	10.33	up	14.8	up	1.15	up
95	LOC_Os01g46760	protein phosphatase 2C, putative, expressed	0	4.56	up	4.47	up	-1.18	down
96	LOC_Os01g46920	expressed protein	0.05	3.72	up	6.19	up	1.19	up
97	LOC_Os01g46970	transcription factor, putative, expressed	0	6.29	up	5.76	up	-1.05	down
98	LOC_Os01g47262	AMSH-like protease, putative, expressed	0	3.01	up	3.3	up	1.08	up
99	LOC_Os01g47460	expressed protein	0.01	2.34	up	2.75	up	1.14	up
100	LOC_Os01g47490	Lg106, putative, expressed	0.01	2.71	up	2.82	up	1.03	up
101	LOC_Os01g47540	NLI interacting factor-like phosphatase, putative, expressed	0	2.46	up	2.79	up	1.15	up
102	LOC_Os01g47690	metallo-beta-lactamase family protein, putative, expressed	0.01	2.14	up	2.08	up	1.14	up
103	LOC_Os01g47760	OsGrx_I1 - glutaredoxin subgroup III, expressed	0.05	2.26	up	2.51	up	1.21	up
104	LOC_Os01g48310	expressed protein	0	2.59	up	3.23	up	-1.04	down
105	LOC_Os01g48320	transcription factor like protein, putative, expressed	0.01	3.01	up	3.08	up	-1.2	down
106	LOC_Os01g48960	glutamate synthase, chloroplast precursor, putative, expressed	0.01	2.33	up	2.61	up	1.04	up
107	LOC_Os01g49710	glutathione S-transferase, putative, expressed	0	3.52	up	3.42	up	-1.03	down
108	LOC_Os01g49720	glutathione S-transferase, putative, expressed	0.02	2.3	up	1.87	up	-1.21	down
109	LOC_Os01g50040	DNA binding protein, putative, expressed	0.01	1.95	up	2.58	up	1.35	up
110	LOC_Os01g50050	polyprenyl synthetase, putative, expressed	0.03	2.18	up	2.04	up	1.1	up
111	LOC_Os01g50370	STE_MEKK_ste11_MAP3K.4 - STE kinases include homologs to sterile 7	0.01	2.98	up	3.68	up	1.19	up
112	LOC_Os01g50400	STE_MEKK_ste11_MAP3K.5 - STE kinases include homologs to sterile 7	0	9.09	up	8.81	up	-1.03	down
113	LOC_Os01g50410	STE_MEKK_ste11_MAP3K.6 - STE kinases include homologs to sterile 7	0	3.08	up	3.2	up	1.17	up
114	LOC_Os01g50616	phosphatidylinositol transfer, putative, expressed	0	4.28	up	5.39	up	1.03	up
115	LOC_Os01g50910	late embryogenesis abundant protein, group 3, putative, expressed	0	40.69	up	35	up	-1.01	down
116	LOC_Os01g50940	helix-loop-helix DNA-binding domain containing protein, expressed	0.01	4.17	up	5.61	up	1.37	up
117	LOC_Os01g51030	expressed protein	0	6.44	up	6.85	up	1.25	up
118	LOC_Os01g51420	calcineurin B, putative, expressed	0	5.19	up	3.65	up	-1.11	down
119	LOC_Os01g51430	green ripe-like, putative, expressed	0.04	1.79	up	2.91	up	1.54	up
120	LOC_Os01g51540	cytidine/deoxycytidylate deaminase, putative, expressed	0.01	4.2	up	4.34	up	1.24	up
121	LOC_Os01g51870	methyltransferase, putative, expressed	0.01	2.33	up	2.5	up	-1.22	down
122	LOC_Os01g52110	RING finger and CHY zinc finger domain-containing protein 1	0	3.76	up	3.71	up	1.06	up
123	LOC_Os01g52130	sulfate transporter, putative, expressed	0.01	8.14	up	5.25	up	1.05	up
124	LOC_Os01g52630	regulator of chromosome condensation, putative, expressed	0	4.35	up	4.19	up	1	up
125	LOC_Os01g52730	DUF584 domain containing protein, putative, expressed	0	4.73	up	5.53	up	1.24	up
126	LOC_Os01g52960	subtilisin N-terminal Region family protein, expressed	0.02	1.85	up	2.33	up	1.13	up
127	LOC_Os01g54030	NADP-dependent malic enzyme, putative, expressed	0.05	2.26	up	2.07	up	1.03	up
128	LOC_Os01g54515	peptide transporter PTR2, putative, expressed	0	3.69	up	2.93	up	-1.33	down
129	LOC_Os01g54890	ethylene-responsive transcription factor 2, putative, expressed	0.01	3.81	up	3.63	up	1.17	up
130	LOC_Os01g55080	expressed protein	0	7.85	up	7.79	up	-1.15	down
131	LOC_Os01g55100	slTCP3, putative, expressed	0.01	2.81	up	2.09	up	-1.07	down
132	LOC_Os01g55110	RING-H2 finger protein, putative, expressed	0	1.86	up	2.36	up	-1.07	down
133	LOC_Os01g55340	dof zinc finger domain containing protein, putative, expressed	0	3.94	up	2.89	up	-1.07	down
134	LOC_Os01g55370	expressed protein	0.01	2.5	up	2.22	up	-1.07	down
135	LOC_Os01g55650	phospholipase, patatin family, putative, expressed	0	2.27	up	2.35	up	1.05	up
136	LOC_Os01g56180	expressed protein	0.01	3.09	up	2.49	up	-1.12	down
137	LOC_Os01g56300	expressed protein	0	3.06	up	3.38	up	1.13	up
138	LOC_Os01g56560	cyclase/dehydrase family protein, expressed	0	3.21	up	4.05	up	1.46	up
139	LOC_Os01g56810	cytokinin dehydrogenase precursor, putative, expressed	0.01	2.02	up	2.11	up	-1.1	down
140	LOC_Os01g56960	acid phosphatase, putative, expressed	0.01	2.1	up	1.34	up	-1.27	down
141	LOC_Os01g57240	expressed protein	0.02	3.29	up	2.21	up	1.06	up
142	LOC_Os01g57420	diacylglycerol kinase, putative, expressed	0	5.07	up	6.9	up	1.19	up
143	LOC_Os01g57450	universal stress protein domain containing protein, putative, expressed	0	8.34	up	6.63	up	-1.21	down
144	LOC_Os01g57720	expressed protein	0.04	2.03	up	2.06	up	1.14	up
145	LOC_Os01g57854	pectinesterase, putative, expressed	0.01	1.45	up	2.16	up	1.15	up
146	LOC_Os01g58130	expressed protein	0	5.16	up	5.23	up	-1.08	down
147	LOC_Os01g58194	protein disulfide isomerase, putative, expressed	0.01	6.19	up	3.71	up	-1.08	down
148	LOC_Os01g58380	3-hydroxybutyryl-CoA dehydrogenase, putative, expressed	0.03	2.44	up	1.83	up	1.04	up
149	LOC_Os01g58420	AP2 domain containing protein, expressed	0.01	3.11	up	3	up	-1.02	down
150	LOC_Os01g58620	expressed protein	0	3.22	up	3.27	up	1.22	up
151	LOC_Os01g58850	circadian clock coupling factor-related, putative, expressed	0	8.6	up	7.4	up	-1.09	down
152	LOC_Os01g59100	cytokinin-N-glucosyltransferase 1, putative, expressed	0.02	1.98	up	2.67	up	-1.05	down
153	LOC_Os01g59130	proline-rich family protein, putative, expressed	0	2.05	up	2.56	up	1.13	up
154	LOC_Os01g59740	expressed protein	0.03	2.74	up	1.9	up	-1.24	down
155	LOC_Os01g59780	AP2 domain containing protein, expressed	0.01	2.28	up	1.49	up	1.11	up
156	LOC_Os01g60270	homeobox domain containing protein, expressed	0	2.54	up	2.52	up	-1	down
157	LOC_Os01g61044	transmembrane amino acid transporter protein, putative, expressed	0.02	2.28	up	2.27	up	-1.11	down
158	LOC_Os01g61680	expressed protein	0.02	3.77	up	3.69	up	1	up
159	LOC_Os01g62190	ZOS1-15 - C2H2 zinc finger protein, expressed	0.01	3.71	up	4.63	up	1.3	up
160	LOC_Os01g62410	MYB family transcription factor, putative, expressed	0.01	2.24	up	2.05	up	1.02	up
161	LOC_Os01g62610	peptidyl-prolyl cis-trans isomerase, FKBP-type, putative, expressed	0.01	4.01	up	3.3	up	1.24	up
162	LOC_Os01g62690	expressed protein	0.03	2.11	up	1.91	up	-1.36	down
163	LOC_Os01g62760	protein phosphatase 2C, putative, expressed	0	7.87	up	5.94	up	-1.3	down
164	LOC_Os01g62970	expressed protein	0.01	5.95	up	4.89	up	-1.3	down
165	LOC_Os01g63060	phosphatidic acid phosphatase-related, putative, expressed	0.01	4.01	up	4.67	up	1.29	up
166	LOC_Os01g63230	growth regulator related protein, putative, expressed	0.01	2.95	up	2.47	up	1.01	up
167	LOC_Os01g63980	ZOS1-17 - C2H2 zinc finger protein, expressed	0.03	3.71	up	2.01	up	1.03	up
168	LOC_Os01g64730	bZIP transcription factor domain containing protein, expressed	0.01	2.27	up	2.06	up	1.02	up
169	LOC_Os01g64790	AP2 domain containing protein, expressed	0.02	2.16	up	2.46	up	-1.01	down
170	LOC_Os01g64970	CAMK_like.11 - CAMK includes calcium/calmodulin depedent protein kinases	0.04	1.87	up	2.06	up	1	up
171	LOC_Os01g65510	OsFBX31 - F-box domain containing protein, expressed	0.01	5.52	up	5.44	up	-1.05	down
172	LOC_Os01g65520	Sad1 / UNC-like C-terminal domain containing protein, putative, expressed	0	4.27	up	4.9	up	1.05	up
173	LOC_Os01g65650	receptor-like protein kinase HAIKU2 precursor, putative, expressed	0.04	3.1	up	2	up	-1.16	down
174	LOC_Os01g65920	F-box/LRR-repeat protein 2, putative, expressed	0.01	3.32	up	2.86	up	-1.08	down
175	LOC_Os01g66120	No apical meristem protein, putative, expressed	0.01	2.34	up	2.56	up	1.01	up
176	LOC_Os01g66240	mitochondrion protein, putative, expressed	0.04	2.12	up	2.86	up	1.41	up
177	LOC_Os01g66530	ARGOS, putative, expressed	0.01	3.1	up	3.48	up	1.13	up
178	LOC_Os01g66544	expressed protein	0.03	2.36	up	1.53	up	-1.12	down
179	LOC_Os01g66640	S-domain receptor-like protein kinase, putative, expressed	0.05	1.03	up	2.06	up	1.26	up
180	LOC_Os01g67850	zinc finger, RING-type, putative, expressed	0.02	1.95	up	2.28	up	1.1	up
181	LOC_Os01g67950	ubiquitin family protein, putative, expressed	0.04	1.5	up	2.04	up	1.15	up
182	LOC_Os01g68330	antigen peptide transporter-like 1, chloroplast precursor, putative, expressed	0.03	3.19	up	2.81	up	1.1	up
183	LOC_Os01g68770	selenium-binding protein, putative, expressed	0	4.17	up	4.05	up	-1.17	down
184	LOC_Os01g69010	MATE efflux protein, putative, expressed	0	5.72	up	3	up	-1.16	down
185	LOC_Os01g69830	OsSPL2 - SBP-box gene family member, expressed	0.01	3.13	up	2.34	up	1.03	up
186	LOC_Os01g69870	expressed protein	0.02	2.13	up	1.85	up	-1.13	down
187	LOC_Os01g69920	histidine kinase, putative, expressed	0	2.13	up	1.87	up	-1.07	down
188	LOC_Os01g70310	inducer of CBF expression 2, putative, expressed	0	2.89	up	2.89	up	1.07	up
189	LOC_Os01g70950	spermatogenesis-associated protein 20 precursor, putative, expressed	0.02	2.24	up	1.93	up	1.09	up
190	LOC_Os01g71690	recA protein, expressed	0.01	3.68	up	2.35	up	-1.22	down
191	LOC_Os01g72009	expressed protein	0.03	2.66	up	2.27	up	1.23	up
192	LOC_Os01g72460	NADPH quinone oxidoreductase, putative, expressed	0.01	5.99	up	5.46	up	-1.09	down
193	LOC_Os01g72490	LRP1, putative, expressed	0.02	2.19	up	1.66	up	1.2	up
194	LOC_Os01g72530	OsCML31 - Calmodulin-related calcium sensor protein, expressed	0.01	6.65	up	5.75	up	1.15	up
195	LOC_Os01g72570	expressed protein	0	3.52	up	3.13	up	1.09	up
196	LOC_Os01g72860	MAC/Perforin domain containing protein, putative, expressed	0	2.04	up	1.93	up	1.06	up
197	LOC_Os01g72900	abscisic stress-ripening, putative, expressed	0.02	6.66	up	4.49	up	1.15	up
198	LOC_Os01g73110	expressed protein	0	7.86	up	6.76	up	1.03	up
199	LOC_Os01g73530	ABC transporter, ATP-binding protein, putative, expressed	0	2.04	up	2.31	up	1.02	up
200	LOC_Os01g74450	aquaporin protein, putative, expressed	0.01	5.83	up	6.46	up	1.04	up
201	LOC_Os02g02700	AMP-binding enzyme, putative, expressed	0.03	1.7	up	2.14	up	1.29	up
202	LOC_Os02g02730	expressed protein	0	2.29	up	3.11	up	1.39	up
203	LOC_Os02g02970	expressed protein	0	2.57	up	2.6	up	1.11	up
204	LOC_Os02g04369	expressed protein	0.04	3.81	up	3.48	up	1.31	up
205	LOC_Os02g04640	Myb-like DNA-binding domain containing protein, putative, expressed	0.01	9.83	up	6.59	up	-1.01	down
206	LOC_Os02g04780	expressed protein	0.04	2	up	1.38	up	-1.21	down
207	LOC_Os02g04840	GHMP kinases ATP-binding protein, putative, expressed	0.04	2.32	up	1.66	up	-1.16	down
208	LOC_Os02g05540	expressed protein	0.03	2.26	up	2.09	up	-1.33	down
209	LOC_Os02g05710	expressed protein	0.02	2.58	up	2.15	up	-1.01	down
210	LOC_Os02g06410	CBS domain containing membrane protein, putative, expressed	0.04	2.59	up	2.51	up	1.05	up
211	LOC_Os02g06520	OsFBLD1 - F-box, LRR and FBD domain containing protein, expressed	0.01	1.85	up	2.04	up	1.11	up
212	LOC_Os02g06530	armadillo/beta-catenin repeat family protein, putative, expressed	0.01	1.92	up	2.81	up	1.31	up
213	LOC_Os02g06640	ubiquitin family protein, putative, expressed	0	2.09	up	2.2	up	1.08	up
214	LOC_Os02g06990	expressed protein	0.01	-1.01	down	2.11	up	1.89	up
215	LOC_Os02g07010	expressed protein	0.01	2.73	up	2.89	up	1.15	up
216	LOC_Os02g07160	glyoxalase family protein, putative, expressed	0	11.11	up	9.75	up	-1.02	down
217	LOC_Os02g07210	OTU-like cysteine protease family protein, putative, expressed	0.01	2.29	up	2.25	up	1.06	up
218	LOC_Os02g07840	bZIP transcription factor domain containing protein, expressed	0	2.58	up	2.44	up	1.02	up
219	LOC_Os02g08320	haemolysin-III, putative, expressed	0	2.6	up	3.11	up	1.03	up
220	LOC_Os02g09250	cytochrome P450 71D10, putative, expressed	0.03	2.02	up	2.02	up	1.17	up
221	LOC_Os02g09640	expressed protein	0.01	2.41	up	2.82	up	1.23	up
222	LOC_Os02g09780	phytoene dehydrogenase-like, putative, expressed	0.03	1.38	up	2.21	up	1.1	up
223	LOC_Os02g09790	disease resistance protein RPM1, putative, expressed	0	11.1	up	22.77	up	1.29	up
224	LOC_Os02g09810	amino acid transporter, putative, expressed	0	8.36	up	10	up	1.22	up
225	LOC_Os02g09830	bZIP transcription factor domain containing protein, expressed	0.04	4.15	up	2.41	up	-1.03	down
226	LOC_Os02g10310	fumarylacetoacetase, putative, expressed	0	4.91	up	4.34	up	-1.03	down
227	LOC_Os02g10470	EF hand family protein, putative, expressed	0.01	3.57	up	4.11	up	1.42	up
228	LOC_Os02g10730	expressed protein	0.01	4.97	up	6.47	up	1.34	up
229	LOC_Os02g12680	cytochrome P450, putative, expressed	0	15.24	up	9.34	up	-1.34	down
230	LOC_Os02g12870	expressed protein	0.01	3.46	up	3.6	up	1.38	up
231	LOC_Os02g13300	mitochondrial carrier protein, putative, expressed	0	3.64	up	3.87	up	1.12	up
232	LOC_Os02g13380	early nodulin 93 ENOD93 protein, putative, expressed	0.01	2.27	up	2.3	up	1.12	up
233	LOC_Os02g13600	expressed protein	0.01	3.23	up	2.89	up	1.23	up
234	LOC_Os02g13800	HSF-type DNA-binding domain containing protein, expressed	0	3.64	up	3.32	up	-1.06	down
235	LOC_Os02g13840	citrate synthase, putative, expressed	0	2.4	up	2.07	up	1.03	up
236	LOC_Os02g14760	CID11, putative, expressed	0	3.32	up	2.84	up	1.05	up
237	LOC_Os02g15550	spermidine synthase, putative, expressed	0	2.8	up	2.64	up	1.19	up
238	LOC_Os02g15860	expressed protein	0.03	2.85	up	1.54	up	-1.29	down
239	LOC_Os02g15950	OsFBK5 - F-box domain and kelch repeat containing protein, expressed	0.04	2.47	up	1.88	up	1.03	up
240	LOC_Os02g16040	ubiquitin-conjugating enzyme, putative, expressed	0.02	2.39	up	2.24	up	1.02	up
241	LOC_Os02g16620	reticulon domain containing protein, putative, expressed	0	3.33	up	2.48	up	1.05	up
242	LOC_Os02g16680	bZIP transcription factor domain containing protein, expressed	0	2.27	up	2.46	up	1.07	up
243	LOC_Os02g16909	dynein light chain type 1 domain containing protein, expressed	0.03	2.36	up	2.2	up	-1.02	down
244	LOC_Os02g17320	uridine/cytidine kinase-like 1, putative, expressed	0	3.92	up	3.53	up	-1.07	down
245	LOC_Os02g17380	EMB1303, putative, expressed	0.01	2.53	up	2.45	up	1.04	up
246	LOC_Os02g17390	3-hydroxyacyl-CoA dehydrogenase, putative, expressed	0.01	2.71	up	2.41	up	1.1	up
247	LOC_Os02g17500	transporter family protein, putative, expressed	0.02	2.49	up	2.38	up	1.08	up
248	LOC_Os02g20960	hypothetical protein	0	3.1	up	3.67	up	-1.03	down
249	LOC_Os02g20970	C2 domain containing protein, putative, expressed	0	5.43	up	7.33	up	1.24	up
250	LOC_Os02g25680	expressed protein	0.01	1.3	up	2.02	up	1.15	up
251	LOC_Os02g26470	expressed protein	0.01	2.76	up	2	up	-1.22	down
252	LOC_Os02g26720	Inositol 1, 3, 4-trisphosphate 5/6-kinase, putative, expressed	0	6.91	up	8.59	up	1.23	up
253	LOC_Os02g27360	aspartic proteinase-like protein 2 precursor, putative, expressed	0	3.74	up	3.19	up	1.05	up
254	LOC_Os02g28040	lipase, putative, expressed	0.01	3.27	up	2.61	up	1.1	up
255	LOC_Os02g28230	expressed protein	0.05	2.03	up	1.62	up	-1.12	down
256	LOC_Os02g29170	expressed protein	0.03	1.53	up	2.14	up	1.28	up
257	LOC_Os02g30100	cytochrome P450, putative, expressed	0.01	2.64	up	1.42	up	1	up
258	LOC_Os02g30230	exo70 exocyst complex subunit domain containing protein, expressed	0.02	2.03	up	2.25	up	1.03	up
259	LOC_Os02g30900	protein kinase domain containing protein, expressed	0	2.07	up	2.41	up	1.03	up
260	LOC_Os02g30910	nodulin MtN3 family protein, putative, expressed	0	46.3	up	31.18	up	-1.07	down
261	LOC_Os02g31220	expressed protein	0.02	3.08	up	2.57	up	1.06	up
262	LOC_Os02g32140	AP2 domain containing protein, expressed	0	4.71	up	3.27	up	-1.15	down
263	LOC_Os02g32520	ERD1 protein, chloroplast precursor, putative, expressed	0	8.12	up	10.55	up	1.34	up
264	LOC_Os02g32580	expressed protein	0	9.75	up	7.52	up	-1.09	down
265	LOC_Os02g34600	CAMK_like.13 - CAMK includes calcium/calmodulin depedent protein kinases	0.01	3.62	up	2.56	up	-1.03	down
266	LOC_Os02g34970	no apical meristem protein, putative, expressed	0.04	3.6	up	2.23	up	-1.21	down
267	LOC_Os02g35070	SPRY-domain containing protein, putative, expressed	0.04	2.03	up	1.46	up	-1.01	down
268	LOC_Os02g35770	homeobox associated leucine zipper, putative, expressed	0.02	4.06	up	2.02	up	-1.19	down
269	LOC_Os02g35870	galactosyltransferase, putative, expressed	0.02	2.05	up	1.91	up	-1.01	down
270	LOC_Os02g36150	cytochrome P450, putative, expressed	0	5.34	up	3.19	up	-1.2	down
271	LOC_Os02g37180	expressed protein	0	3.5	up	2.94	up	-1.24	down
272	LOC_Os02g37834	expressed protein	0.01	2.43	up	2.21	up	-1.07	down
273	LOC_Os02g37930	hypoxia-responsive family protein, putative, expressed	0	2.71	up	3.86	up	1.39	up
274	LOC_Os02g38960	expressed protein	0.03	2.18	up	3.06	up	1.19	up
275	LOC_Os02g39010	cyclin-dependent kinase G-1, putative, expressed	0.02	1.76	up	2.03	up	1.14	up
276	LOC_Os02g39790	CPuORF9 - conserved peptide uORF-containing transcript, expressed	0.01	4.2	up	4.44	up	1.08	up
277	LOC_Os02g39930	OsTIL-1 Temperature-induced lipocalin-1, expressed	0.02	3	up	2.93	up	1.03	up
278	LOC_Os02g40040	expressed protein	0	2.54	up	2.14	up	-1.09	down
279	LOC_Os02g40680	mis12 protein, expressed	0.03	2.14	up	2.26	up	-1.06	down
280	LOC_Os02g40700	enzyme of the cupin superfamily protein, putative, expressed	0	4.16	up	4.04	up	-1	down
281	LOC_Os02g40900	RNA recognition motif containing protein, putative, expressed	0.01	4.86	up	4.47	up	1.29	up
282	LOC_Os02g41580	CAMK_like.14 - CAMK includes calcium/calmodulin depedent protein kinases	0.01	2.79	up	3.13	up	-1.06	down
283	LOC_Os02g41820	expressed protein	0.01	1.84	up	2.09	up	1.04	up
284	LOC_Os02g41840	DUF584 domain containing protein, putative, expressed	0	6.46	up	6.24	up	-1.17	down
285	LOC_Os02g41954	gibberellin 2-beta-dioxygenase 7, putative, expressed	0.02	3.23	up	2.41	up	-1.36	down
286	LOC_Os02g42585	AP2 domain containing protein, expressed	0	6.69	up	6.62	up	-1.12	down
287	LOC_Os02g42990	OsSAUR11 - Auxin-responsive SAUR gene family member, expressed	0.01	4.37	up	2.9	up	-1.36	down
288	LOC_Os02g43010	vacuolar-processing enzyme precursor, putative, expressed	0.02	2.36	up	1.99	up	-1.04	down
289	LOC_Os02g43100	expressed protein	0.03	2.19	up	3.82	up	1.03	up
290	LOC_Os02g43330	homeobox associated leucine zipper, putative, expressed	0	67.08	up	53.03	up	-1.31	down
291	LOC_Os02g43770	DUF630/DUF632 domains containing protein, putative, expressed	0.01	2.43	up	3.15	up	1.16	up
292	LOC_Os02g43820	AP2 domain containing protein, expressed	0	2.38	up	1.49	up	-1.04	down
293	LOC_Os02g43850	serine esterase family protein, putative, expressed	0.01	2.01	up	2.29	up	-1.01	down
294	LOC_Os02g44040	expressed protein	0.03	2.1	up	2.06	up	-1.27	down
295	LOC_Os02g44090	zinc finger protein, putative, expressed	0	2.81	up	4.74	up	1.16	up
296	LOC_Os02g44500	glutathione peroxidase, putative, expressed	0.01	3.07	up	3.56	up	-1.11	down
297	LOC_Os02g44870	dehydrin, putative, expressed	0	17.62	up	17.52	up	-1.15	down
298	LOC_Os02g44910	transmembrane protein, putative, expressed	0.02	2.13	up	1.64	up	1.02	up
299	LOC_Os02g44980	transmembrane amino acid transporter protein, putative, expressed	0.03	2.1	up	2.28	up	1.1	up
300	LOC_Os02g44990	OsFBDUF13 - F-box and DUF domain containing protein, expressed	0	4.31	up	4.55	up	1.13	up
301	LOC_Os02g45450	dehydration-responsive element-binding protein, putative, expressed	0.03	-6.57	down	-3.49	down	2.06	up
302	LOC_Os02g45780	zinc finger, C3HC4 type domain containing protein, expressed	0.02	3.69	up	4.16	up	1.36	up
303	LOC_Os02g46480	expressed protein	0.03	2.52	up	1.7	up	-1.08	down
304	LOC_Os02g47650	universal stress protein domain containing protein, putative, expressed	0	3.19	up	3.32	up	1.25	up
305	LOC_Os02g47840	universal stress protein domain containing protein, putative, expressed	0	5.9	up	5.39	up	-1.08	down
306	LOC_Os02g47860	uridine kinase, putative, expressed	0	2.25	up	2.77	up	1.15	up
307	LOC_Os02g48190	expressed protein	0	4.79	up	5.72	up	1.25	up
308	LOC_Os02g48340	RNA recognition motif containing protein, putative, expressed	0.01	2.15	up	2.5	up	1.21	up
309	LOC_Os02g48630	expressed protein	0	6.05	up	4.9	up	1.14	up
310	LOC_Os02g48710	expressed protein	0.02	2.68	up	2.44	up	1.22	up
311	LOC_Os02g49720	aldehyde dehydrogenase, putative, expressed	0.01	2.49	up	2.58	up	-1.14	down
312	LOC_Os02g49760	potassium transporter, putative, expressed	0.02	2.08	up	1.98	up	-1.01	down
313	LOC_Os02g49860	AWPM-19-like membrane family protein, putative, expressed	0.01	4.19	up	2.43	up	-1.54	down
314	LOC_Os02g49986	MYB family transcription factor, putative, expressed	0.03	2.81	up	1.92	up	-1.51	down
315	LOC_Os02g50110	expressed protein	0.03	3.91	up	4.7	up	1.22	up
316	LOC_Os02g50340	membrane attack complex component/perforin/complement C9	0.01	3.12	up	2.3	up	-1.17	down
317	LOC_Os02g50350	dihydroorotate dihydrogenase protein, putative, expressed	0	11.39	up	6.88	up	-1.27	down
318	LOC_Os02g50700	expressed protein	0	3.42	up	2.52	up	-1.13	down
319	LOC_Os02g50730	metalloendoproteinase 1 precursor, putative, expressed	0	3.16	up	3.52	up	1.24	up
320	LOC_Os02g50840	BAH domain containing protein, putative, expressed	0	2.09	up	1.81	up	-1.03	down
321	LOC_Os02g51750	annexin, putative, expressed	0	4.06	up	3.17	up	-1.15	down
322	LOC_Os02g51780	ribonuclease protein, putative, expressed	0	2.8	up	3.05	up	-1.14	down
323	LOC_Os02g51890	RNA recognition motif containing protein, putative, expressed	0	2.37	up	2.23	up	1.09	up
324	LOC_Os02g51930	cytokinin-O-glucosyltransferase 2, putative, expressed	0.01	3.63	up	3.11	up	1.02	up
325	LOC_Os02g52380	DUF1645 domain containing protein, putative, expressed	0	2.13	up	3.6	up	1.14	up
326	LOC_Os02g52560	xyloglucan fucosyltransferase, putative, expressed	0.01	2.06	up	2	up	1	up
327	LOC_Os02g52670	AP2 domain containing protein, expressed	0	5.92	up	6.23	up	1.04	up
328	LOC_Os02g52780	bZIP transcription factor, putative, expressed	0	7.39	up	8.28	up	1.13	up
329	LOC_Os02g53410	expressed protein	0	4.93	up	3.55	up	-1.22	down
330	LOC_Os02g53810	expressed protein	0.02	1.74	up	2.07	up	1.77	up
331	LOC_Os02g54254	saccharopine dehydrogenase, putative, expressed	0	12.64	up	9.65	up	-1.05	down
332	LOC_Os02g54780	CYPRO4, putative, expressed	0	3.17	up	3.82	up	1.2	up
333	LOC_Os02g54820	trehalose-6-phosphate synthase, putative, expressed	0	2.35	up	2.63	up	1.08	up
334	LOC_Os02g55150	formin, putative, expressed	0.01	1.86	up	2.38	up	1.46	up
335	LOC_Os02g56120	OsIAA9 - Auxin-responsive Aux/IAA gene family member, expressed	0.01	3.29	up	3.07	up	-1.08	down
336	LOC_Os02g56850	glutathione reductase, putative, expressed	0.01	2.65	up	2.02	up	-1.05	down
337	LOC_Os02g56900	thioredoxin family protein, putative, expressed	0	5.41	up	7.26	up	1.62	up
338	LOC_Os02g57260	3-ketoacyl-CoA thiolase, peroxisomal precursor, putative, expressed	0.02	2.23	up	1.97	up	1.01	up
339	LOC_Os02g57400	2-phosphoglycerate kinase-related, putative, expressed	0.01	2.37	up	3.14	up	1.22	up
340	LOC_Os02g57410	OTU-like cysteine protease family protein, putative, expressed	0.03	2.09	up	1.89	up	-1.06	down
341	LOC_Os02g57750	protein binding protein, putative, expressed	0	2.37	up	2.13	up	1.12	up
342	LOC_Os02g57840	remorin C-terminal domain containing protein, putative, expressed	0	8.34	up	7.1	up	-1.11	down
343	LOC_Os02g58570	PRLI-interacting factor A, putative, expressed	0.01	2.07	up	1.87	up	1.11	up
344	LOC_Os03g01740	expressed protein	0	4.03	up	3.58	up	1.14	up
345	LOC_Os03g02560	cyclin-like F-box, putative, expressed	0.01	2.91	up	3.22	up	1.04	up
346	LOC_Os03g02580	armadillo, putative, expressed	0.05	1.22	up	2.18	up	1.3	up
347	LOC_Os03g02685	lysM domain containing protein, putative, expressed	0.01	3.18	up	2.41	up	-1.14	down
348	LOC_Os03g03370	fatty acid hydroxylase, putative, expressed	0.01	5.33	up	6.55	up	-1.18	down
349	LOC_Os03g03450	anthranilate phosphoribosyltransferase, chloroplast precursor	0.03	1.75	up	2.04	up	1.06	up
350	LOC_Os03g03510	CAMK_like.15 - CAMK includes calcium/calmodulin depedent protein kinases	0	3.31	up	3.15	up	1.18	up
351	LOC_Os03g04080	expressed protein	0	17.68	up	17.47	up	-1.19	down
352	LOC_Os03g04370	protein-methionine-S-oxide reductase, putative, expressed	0.03	2.1	up	2.62	up	1.28	up
353	LOC_Os03g04410	aconitate hydratase protein, putative, expressed	0.01	2.29	up	2.47	up	1.14	up
354	LOC_Os03g04770	beta-amylase, putative, expressed	0	10.1	up	13.78	up	1.18	up
355	LOC_Os03g04920	multidrug resistance-associated protein, putative, expressed	0	3.9	up	4.48	up	1.06	up
356	LOC_Os03g05200	DENN domain containing protein, expressed	0.01	2.89	up	3.36	up	1.21	up
357	LOC_Os03g05280	ras-related protein, putative, expressed	0	3.6	up	3.01	up	1.04	up
358	LOC_Os03g05310	pheophorbide a oxygenase, chloroplast precursor, putative, expressed	0	2.61	up	2.57	up	1.11	up
359	LOC_Os03g05750	heavy-metal-associated domain-containing protein, putative, expressed	0.04	1.78	up	2.66	up	1.45	up
360	LOC_Os03g05760	transcription factor Dp, putative, expressed	0.01	2.04	up	2.07	up	1.11	up
361	LOC_Os03g06050	expansin precursor, putative, expressed	0.05	2.17	up	2.45	up	1.18	up
362	LOC_Os03g06090	high-affinity nickel-transport family protein, putative, expressed	0.03	2.13	up	2.37	up	1.21	up
363	LOC_Os03g06330	tyrosine protein kinase domain containing protein, putative, expressed	0	2.01	up	2.28	up	1.32	up
364	LOC_Os03g06520	sulfate transporter, putative, expressed	0.01	3.39	up	3.46	up	1.25	up
365	LOC_Os03g06580	MTN26L2 - MtN26 family protein precursor, expressed	0.01	5.2	up	5.11	up	1.18	up
366	LOC_Os03g06600	expressed protein	0.02	2.49	up	2.1	up	-1.15	down
367	LOC_Os03g07140	male sterility protein, putative, expressed	0.03	3.31	up	1.43	up	-1.22	down
368	LOC_Os03g07190	expressed protein	0.01	3.43	up	2.6	up	-1.02	down
369	LOC_Os03g07200	expressed protein	0	7.02	up	3.89	up	-1.02	down
370	LOC_Os03g07480	sucrose transporter, putativ, expressed	0.01	2.26	up	1.99	up	1.03	up
371	LOC_Os03g08320	ZIM domain containing protein, putative, expressed	0.02	5.14	up	5.02	up	1.39	up
372	LOC_Os03g08700	expressed protein	0.01	2.26	up	1.96	up	1.09	up
373	LOC_Os03g08900	MATE efflux family protein, putative, expressed	0.01	3.17	up	3.64	up	1.32	up
374	LOC_Os03g09140	ras-related protein, putative, expressed	0	2.15	up	1.94	up	1.08	up
375	LOC_Os03g09170	ethylene-responsive transcription factor, putative, expressed	0	9.03	up	8.19	up	-1.1	down
376	LOC_Os03g09250	inositol-3-phosphate synthase, putative, expressed	0.01	4.44	up	3.95	up	-1.13	down
377	LOC_Os03g09910	aminotransferase, classes I and II, domain containing protein, expressed	0.03	3.51	up	1.26	up	1.12	up
378	LOC_Os03g10210	homeobox domain containing protein, expressed	0.01	4.18	up	3.26	up	-1.1	down
379	LOC_Os03g10240	DUF677 domain containing protein, putative, expressed	0.01	2.38	up	1.98	up	1.03	up
380	LOC_Os03g10320	expressed protein	0	2.41	up	2.06	up	-1.17	down
381	LOC_Os03g10750	CUE domain containing protein, expressed	0	2.87	up	2.68	up	1.05	up
382	LOC_Os03g11550	protein of unknown function DUF1675 domain containing protein, expressed	0	4.37	up	4.26	up	-1.19	down
383	LOC_Os03g11900	transporter family protein, putative, expressed	0	6.57	up	6.16	up	1.22	up
384	LOC_Os03g12064	expressed protein	0.01	2.16	up	2.19	up	1.09	up
385	LOC_Os03g12350	two-component response regulator, putative, expressed	0.04	1.83	up	2.17	up	1.16	up
386	LOC_Os03g12820	ATP8, putative, expressed	0	11.63	up	13.27	up	1.1	up
387	LOC_Os03g13050	E2F-related protein, putative, expressed	0.03	1.41	up	2.74	up	1.14	up
388	LOC_Os03g13870	expressed protein	0	3.1	up	2.77	up	-1.23	down
389	LOC_Os03g13950	actin-depolymerizing factor, putative, expressed	0.01	2.37	up	2.19	up	1.01	up
390	LOC_Os03g14050	thaumatin-like protein 1 precursor, putative, expressed	0.03	2.81	up	2.86	up	1.29	up
391	LOC_Os03g14370	ACT domain containing protein, expressed	0.05	2.21	up	2.49	up	1.2	up
392	LOC_Os03g14380	autophagy protein 9, putative, expressed	0	2.4	up	2.22	up	1.02	up
393	LOC_Os03g14540	UDP-glucuronate 4-epimerase, putative, expressed	0.02	2.43	up	1.56	up	-1.02	down
394	LOC_Os03g14590	calcium-binding EF hand family protein, putative, expressed	0	6.36	up	7.23	up	1.1	up
395	LOC_Os03g15020	beta-galactosidase precursor, putative, expressed	0.04	2.6	up	2.57	up	-1.05	down
396	LOC_Os03g15270	gibberellin receptor GID1L2, putative, expressed	0	4.45	up	4.52	up	-1.07	down
397	LOC_Os03g15850	josephin, putative, expressed	0	2.43	up	1.66	up	1.12	up
398	LOC_Os03g15860	mitochondrial carrier protein, putative, expressed	0.02	2.26	up	2.13	up	1.2	up
399	LOC_Os03g15890	RNA recognition motif containing protein, expressed	0.05	2.45	up	2.43	up	1.25	up
400	LOC_Os03g15960	hsp20/alpha crystallin family protein, putative, expressed	0.02	3.43	up	2.61	up	1	up
401	LOC_Os03g16020	hsp20/alpha crystallin family protein, putative, expressed	0.04	1.94	up	2.82	up	1.18	up
402	LOC_Os03g16170	protein phosphatase 2C, putative, expressed	0	15.82	up	10.51	up	-1.37	down
403	LOC_Os03g16334	fringe-related protein, putative, expressed	0.01	2.98	up	2.07	up	-1.3	down
404	LOC_Os03g16350	DNA binding protein, putative, expressed	0.01	2.06	up	2.19	up	1.07	up
405	LOC_Os03g16550	expressed protein	0.04	2.16	up	2.78	up	1.44	up
406	LOC_Os03g16670	haloacid dehalogenase-like hydrolase family protein, putative, expressed	0.01	5.15	up	4.07	up	-1.11	down
407	LOC_Os03g16860	DnaK family protein, putative, expressed	0.02	2.47	up	2.68	up	-1.07	down
408	LOC_Os03g17164	kinesin-related protein, putative, expressed	0.01	3.21	up	4.55	up	1.23	up
409	LOC_Os03g17660	expressed protein	0.03	2.19	up	2.3	up	1.03	up
410	LOC_Os03g17790	OsRCI2-5 - Putative low temperature and salt responsive protein, expressed	0	36.79	up	14.83	up	-1.39	down
411	LOC_Os03g17800	phosphatidylinositol transfer protein alpha isoform, putative, expressed	0.01	4.45	up	3.11	up	-1.21	down
412	LOC_Os03g18030	leucoanthocyanidin dioxygenase, putative, expressed	0.02	2.61	up	2.04	up	-1.12	down
413	LOC_Os03g18130	asparagine synthetase, putative, expressed	0	9.06	up	8.05	up	-1.13	down
414	LOC_Os03g18200	heat shock protein DnaJ, putative, expressed	0.02	-2.98	down	-2.77	down	1.11	up
415	LOC_Os03g18490	RPGR, putative, expressed	0.01	3.42	up	4.33	up	1.02	up
416	LOC_Os03g18680	membrane associated DUF588 domain containing protein	0.01	3.17	up	2.49	up	-1.14	down
417	LOC_Os03g19010	peroxisomal biogenesis factor 11, putative, expressed	0.02	2.75	up	2.74	up	1.01	up
418	LOC_Os03g19220	expressed protein	0.03	2.12	up	1.54	up	-1.04	down
419	LOC_Os03g19250	AMP-binding enzyme, putative, expressed	0.03	1.84	up	2.34	up	1.1	up
420	LOC_Os03g19270	universal stress protein domain containing protein, putative, expressed	0.01	2.75	up	3.77	up	1.11	up
421	LOC_Os03g19290	mitochondrial import inner membrane translocase subunit Tim17	0.01	1.79	up	2.11	up	1.1	up
422	LOC_Os03g19680	enoyl-CoA hydratase/isomerase family protein, putative, expressed	0	2.19	up	2.31	up	1.12	up
423	LOC_Os03g20020	plant neutral invertase domain containing protein, expressed	0	6.27	up	5.43	up	-1.11	down
424	LOC_Os03g20120	glycosyl transferase 8 domain containing protein, putative, expressed	0	11.76	up	12.53	up	-1.07	down
425	LOC_Os03g20170	ABC transporter, ATP-binding protein, putative, expressed	0	2.13	up	2.53	up	-1.1	down
426	LOC_Os03g20550	WRKY55, expressed	0.02	2.58	up	2.8	up	1.13	up
427	LOC_Os03g20670	ELMO/CED-12 family protein, putative, expressed	0	2.14	up	1.84	up	-1.03	down
428	LOC_Os03g20680	late embryogenesis abundant protein 1, putative, expressed	0	5.21	up	10.13	up	1.52	up
429	LOC_Os03g20870	zinc finger, C3HC4 type domain containing protein, expressed	0.01	2.73	up	2.16	up	-1.07	down
430	LOC_Os03g21000	thioredoxin, putative, expressed	0.01	2.25	up	2.74	up	1.16	up
431	LOC_Os03g21030	no apical meristem protein, putative, expressed	0	4.54	up	4.44	up	1.09	up
432	LOC_Os03g21040	stress responsive protein, putative, expressed	0.01	2.54	up	1.93	up	1.02	up
433	LOC_Os03g21060	No apical meristem protein, putative, expressed	0	12.76	up	7.15	up	-1.57	down
434	LOC_Os03g21380	OsCML27 - Calmodulin-related calcium sensor protein, expressed	0.03	2.15	up	2.41	up	1.4	up
435	LOC_Os03g21620	AGC_AGC_other_RS6K_like.1 - ACG kinases include homologs to PKA	0	3.61	up	4.36	up	1.04	up
436	LOC_Os03g21670	expressed protein	0.02	1.47	up	2.06	up	1.17	up
437	LOC_Os03g21720	vacuolar-sorting receptor precursor, putative, expressed	0.01	2.07	up	2.04	up	1.07	up
438	LOC_Os03g21850	nucleotidyltransferase, putative, expressed	0	2.7	up	2.63	up	1.16	up
439	LOC_Os03g22120	sucrose synthase, putative, expressed	0.03	2.32	up	1.99	up	1.16	up
440	LOC_Os03g22200	nodulin MtN3 family protein, putative, expressed	0	6.4	up	7.82	up	1.03	up
441	LOC_Os03g22790	beta-amylase, putative, expressed	0	4.03	up	4.35	up	1.05	up
442	LOC_Os03g24040	seven in absentia protein family domain containing protein, expressed	0.02	2.24	up	2.33	up	1.05	up
443	LOC_Os03g24380	glutathione peroxidase domain containing protein, expressed	0	2.71	up	2.49	up	1.07	up
444	LOC_Os03g25270	pyrrolidone-carboxylate peptidase, putative, expressed	0.01	2.89	up	2.39	up	1.04	up
445	LOC_Os03g25750	SNARE associated Golgi protein, putative, expressed	0	2.14	up	2.72	up	1.26	up
446	LOC_Os03g25760	calmodulin-binding protein, putative, expressed	0.01	2.2	up	2.31	up	1.01	up
447	LOC_Os03g25790	glycosyl hydrolases family 17 protein, expressed	0.01	4.66	up	3.83	up	-1.18	down
448	LOC_Os03g26870	WD-40 repeat family protein, putative, expressed	0	8.99	up	11.03	up	-1.06	down
449	LOC_Os03g26910	uncharacterized glycosyl hydrolase Rv2006/MT2062, putative, expressed	0	2.89	up	3.58	up	-1.14	down
450	LOC_Os03g26940	expressed protein	0.03	2.11	up	1.27	up	-1.29	down
451	LOC_Os03g27110	hydrolase protein, putative, expressed	0.03	3.45	up	1.99	up	-1.46	down
452	LOC_Os03g27280	CAMK_like.19 - CAMK includes calcium/calmodulin depedent protein kinases	0.01	5.47	up	3.32	up	-1.33	down
453	LOC_Os03g27980	glucan endo-1,3-beta-glucosidase precursor, putative, expressed	0.03	2.76	up	2.27	up	-1.03	down
454	LOC_Os03g30570	protein of unknown function DUF1675 domain containing protein, expressed	0.03	1.92	up	2.1	up	1.11	up
455	LOC_Os03g31550	aldehyde oxidase, putative, expressed	0.02	2.11	up	1.67	up	1.03	up
456	LOC_Os03g32170	NAD dependent epimerase/dehydratase family protein, putative, expressed	0.03	2.04	up	1.85	up	1.02	up
457	LOC_Os03g32636	hypothetical protein	0.03	1.42	up	2.17	up	1.32	up
458	LOC_Os03g33090	DUF260 domain containing protein, putative, expressed	0	4.92	up	3.94	up	-1.22	down
459	LOC_Os03g33580	mitotic checkpoint protein, putative, expressed	0	4.18	up	3.72	up	-1.03	down
460	LOC_Os03g36760	expressed protein	0.04	2.14	up	1.74	up	-1	down
461	LOC_Os03g37170	expressed protein	0.05	2.51	up	2.9	up	-1.47	down
462	LOC_Os03g38970	metal ion binding protein, putative, expressed	0	3.47	up	4.12	up	1.1	up
463	LOC_Os03g40120	hypothetical protein	0.05	1.27	up	2.1	up	1.2	up
464	LOC_Os03g42520	expressed protein	0	9.18	up	9.44	up	1.02	up
465	LOC_Os03g42710	WD-40 repeat family protein, putative, expressed	0	3.24	up	2.73	up	-1.06	down
466	LOC_Os03g42840	calcineurin B, putative, expressed	0.04	2.26	up	2.17	up	1.09	up
467	LOC_Os03g43880	PLA IIIA/PLP7, putative, expressed	0.01	3.17	up	3.23	up	1.08	up
468	LOC_Os03g44150	aminotransferase, putative, expressed	0	3.39	up	2.8	up	1.01	up
469	LOC_Os03g44380	9-cis-epoxycarotenoid dioxygenase 1, chloroplast precursor	0	17.33	up	19.04	up	1.06	up
470	LOC_Os03g44810	expressed protein	0.01	3.3	up	3.29	up	-1.02	down
471	LOC_Os03g45194	oxidoreductase	0.01	2.11	up	1.75	up	-1.2	down
472	LOC_Os03g45390	glucan endo-1,3-beta-glucosidase precursor, putative, expressed	0.01	2.45	up	2.19	up	-1.13	down
473	LOC_Os03g45720	glyoxalase family protein, putative, expressed	0.02	2.23	up	1.97	up	-1.19	down
474	LOC_Os03g45730	DNA-binding protein-like, putative, expressed	0.04	1.95	up	2.86	up	1.5	up
475	LOC_Os03g48310	plasma membrane ATPase, putative, expressed	0.02	4.54	up	2.47	up	-1.34	down
476	LOC_Os03g48660	DUF1336 domain containing protein, expressed	0.01	2.23	up	2.51	up	1.14	up
477	LOC_Os03g48710	expressed protein	0.01	2.35	up	2.07	up	1.06	up
478	LOC_Os03g48780	Cupin domain containing protein, expressed	0.01	9.82	up	5.85	up	1.06	up
479	LOC_Os03g49380	lipoxygenase, putative, expressed	0.01	2.8	up	2.87	up	1.25	up
480	LOC_Os03g49430	pre-mRNA-splicing factor, putative, expressed	0.01	2.47	up	2.71	up	1.13	up
481	LOC_Os03g49440	phosphatase, putative, expressed	0.01	3.86	up	4.52	up	1.07	up
482	LOC_Os03g49450	expressed protein	0.01	3.02	up	2.8	up	-1.23	down
483	LOC_Os03g50870	expressed protein	0.01	3.34	up	2.92	up	-1.01	down
484	LOC_Os03g51010	hydrolase, alpha/beta fold family domain containing protein, expressed	0	7.2	up	7.84	up	-1.04	down
485	LOC_Os03g51050	peptide transporter PTR2, putative, expressed	0.01	2.96	up	2.63	up	1.1	up
486	LOC_Os03g51350	expressed protein	0	10.54	up	8.55	up	-1.04	down
487	LOC_Os03g51920	peptidase, M50 family, putative, expressed	0.01	4.65	up	6.91	up	1.6	up
488	LOC_Os03g53200	OsCML4 - Calmodulin-related calcium sensor protein, expressed	0.01	2.12	up	2.42	up	1.17	up
489	LOC_Os03g53270	stem-specific protein TSJT1, putative, expressed	0	4.04	up	4.38	up	-1	down
490	LOC_Os03g53390	expressed protein	0	2.92	up	2.21	up	-1.01	down
491	LOC_Os03g53660	Myosin head domain containing protein, expressed	0.03	2.27	up	2.26	up	1	up
492	LOC_Os03g53750	nuclear prelamin A recognition factor, putative, expressed	0.01	3.4	up	3.11	up	1.14	up
493	LOC_Os03g53900	universal stress protein domain containing protein, putative, expressed	0.02	2.08	up	2.64	up	1.25	up
494	LOC_Os03g54760	mitochondrial carrier protein, putative, expressed	0.01	2.35	up	2.02	up	1.16	up
495	LOC_Os03g55150	eukaryotic translation initiation factor 5A, putative, expressed	0.03	2.31	up	2.47	up	-1.04	down
496	LOC_Os03g55320	protein phosphatase 2C, putative, expressed	0	3.09	up	4.61	up	1.59	up
497	LOC_Os03g55645	expressed protein	0.01	2.81	up	2.86	up	-1.25	down
498	LOC_Os03g55850	cold acclimation protein WCOR413, putative, expressed	0.01	2.97	up	2.37	up	-1.11	down
499	LOC_Os03g55870	membrane associated DUF588 domain containing protein	0.03	3.69	up	2.79	up	-1.11	down
500	LOC_Os03g55990	homeobox domain containing protein, expressed	0.01	2.28	up	1.72	up	-1.02	down
501	LOC_Os03g57310	syntaxin, putative, expressed	0.02	2.24	up	1.67	up	-1.03	down
502	LOC_Os03g57640	gibberellin receptor GID1L2, putative, expressed	0	5.71	up	4.75	up	-1	down
503	LOC_Os03g57880	glucan endo-1,3-beta-glucosidase precursor, putative, expressed	0	19.22	up	14.2	up	-1.06	down
504	LOC_Os03g58010	acetyltransferase, GNAT family, putative, expressed	0.01	1.6	up	2.02	up	1.3	up
505	LOC_Os03g58170	stem-specific protein TSJT1, putative, expressed	0.04	2.11	up	1.29	up	-1.35	down
506	LOC_Os03g58500	expressed protein	0.04	2.26	up	2.38	up	1.14	up
507	LOC_Os03g58764	OsFBDUF18 - F-box and DUF domain containing protein, expressed	0.04	2.96	up	2.73	up	1.37	up
508	LOC_Os03g59180	expressed protein	0.02	2.24	up	2.45	up	1.24	up
509	LOC_Os03g59320	expressed protein	0.04	9.7	up	9.54	up	1.05	up
510	LOC_Os03g59620	phospholipase, patatin family, putative, expressed	0.02	2.45	up	2.06	up	-1.12	down
511	LOC_Os03g60080	NAC domain-containing protein 67, putative, expressed	0.03	3.1	up	3.91	up	1.25	up
512	LOC_Os03g60260	ANT1, putative, expressed	0.01	2.85	up	2.4	up	-1.05	down
513	LOC_Os03g60370	histidine acid phosphatase, putative, expressed	0	7.93	up	7.63	up	1.06	up
514	LOC_Os03g60380	cinnamoyl CoA reductase, putative, expressed	0	3.21	up	5.84	up	1.21	up
515	LOC_Os03g60560	ZOS3-21 - C2H2 zinc finger protein, expressed	0	27.48	up	36.37	up	1.26	up
516	LOC_Os03g60570	ZOS3-22 - C2H2 zinc finger protein, expressed	0.03	6.81	up	7.75	up	1.45	up
517	LOC_Os03g60580	actin-depolymerizing factor, putative, expressed	0	62.92	up	28.96	up	-2.06	down
518	LOC_Os03g61240	expressed protein	0	2.91	up	2.39	up	-1.16	down
519	LOC_Os03g61270	OsMan04 - Endo-Beta-Mannanase, expressed	0	5.28	up	4.48	up	-1.2	down
520	LOC_Os03g61360	hydrolase, alpha/beta fold family domain containing protein, expressed	0	2.88	up	2.19	up	-1.05	down
521	LOC_Os03g61490	expressed protein	0.01	2.62	up	2.86	up	1.23	up
522	LOC_Os03g61500	uncharacterized Cys-rich domain containing protein, putative, expressed	0.03	8.85	up	7.58	up	1.73	up
523	LOC_Os03g61710	GHMP kinases ATP-binding protein, putative, expressed	0	2.43	up	2.45	up	1.07	up
524	LOC_Os03g61920	electron transfer flavoprotein subunit alpha	0	4.26	up	3.3	up	-1.01	down
525	LOC_Os03g62580	vacuolar sorting protein, putative, expressed	0.01	2.17	up	2.39	up	1.06	up
526	LOC_Os03g62750	inner membrane protein, putative, expressed	0	4.52	up	5.05	up	-1.02	down
527	LOC_Os03g63270	regulatory protein, putative, expressed	0	2.6	up	2.64	up	1.15	up
528	LOC_Os03g63580	phosphoesterase family protein, putative, expressed	0.01	5.08	up	1.8	up	-1.04	down
529	LOC_Os03g64219	OTU-like cysteine protease family protein, putative, expressed	0	3.08	up	2.84	up	1.08	up
530	LOC_Os04g06590	expressed protein	0.01	4.07	up	3.9	up	1.12	up
531	LOC_Os04g17100	heavy metal-associated domain containing protein, expressed	0	10.32	up	10.4	up	1.01	up
532	LOC_Os04g24140	ribose-5-phosphate isomerase A, putative, expressed	0.02	2.06	up	2.28	up	-1.04	down
533	LOC_Os04g31610	OsFBO3 - F-box and other domain containing protein, expressed	0.01	1.94	up	2.49	up	1.04	up
534	LOC_Os04g32620	ethylene-responsive transcription factor ERF114, putative, expressed	0.03	3.9	up	3.09	up	-1.03	down
535	LOC_Os04g32790	AP2 domain containing protein, expressed	0.04	2.16	up	3.4	up	1.16	up
536	LOC_Os04g34000	digalactosyldiacylglycerol synthase, chloroplast precursor	0.02	2.08	up	1.46	up	-1.19	down
537	LOC_Os04g34970	AP2 domain containing protein, expressed	0	6.26	up	3.06	up	-1.62	down
538	LOC_Os04g35380	expressed protein	0.01	2.94	up	2.31	up	-1.05	down
539	LOC_Os04g35560	glutathione S-transferase, putative, expressed	0.01	2.98	up	4.53	up	1.19	up
540	LOC_Os04g35620	expressed protein	0.01	2.88	up	2.46	up	1.15	up
541	LOC_Os04g35710	hypothetical protein	0.02	3.7	up	3.42	up	1.23	up
542	LOC_Os04g35840	T-complex protein 11, putative, expressed	0.01	3.03	up	3.01	up	1.05	up
543	LOC_Os04g36040	peptide transporter PTR2, putative, expressed	0.04	1.89	up	2	up	1.06	up
544	LOC_Os04g38680	transmembrane amino acid transporter protein, putative, expressed	0	5.75	up	4.31	up	1.02	up
545	LOC_Os04g39210	agmatine deiminase, putative, expressed	0.02	3.18	up	3.55	up	1.11	up
546	LOC_Os04g39440	ras-related protein, putative, expressed	0	3.92	up	3.86	up	1.09	up
547	LOC_Os04g40040	copper methylamine oxidase precursor, putative, expressed	0.01	2.12	up	2.46	up	1.04	up
548	LOC_Os04g40070	GRAM and C2 domains containing protein, putative, expressed	0	5.52	up	5.65	up	1.2	up
549	LOC_Os04g40310	dehydrogenase, putative, expressed	0.02	2.34	up	2.2	up	1.03	up
550	LOC_Os04g40630	BTBZ4 - Bric-a-Brac, Tramtrack	0.02	1.78	up	2.36	up	-1.05	down
551	LOC_Os04g40660	MA3 domain containing protein, expressed	0.01	1.71	up	2.32	up	1.17	up
552	LOC_Os04g40760	OsFBX143 - F-box domain containing protein, expressed	0.03	-1.06	down	2.45	up	-1.02	down
553	LOC_Os04g40910	OsFBX146 - F-box domain containing protein, expressed	0	3.09	up	3.16	up	1.18	up
554	LOC_Os04g40990	malate synthase, glyoxysomal, putative, expressed	0	4.78	up	3.56	up	-1.13	down
555	LOC_Os04g41130	osFTL6 FT-Like6 homologous to Flowering Locus T gene	0.03	2.57	up	1.8	up	-1.7	down
556	LOC_Os04g42240	expressed protein	0	13.82	up	9.66	up	-1.13	down
557	LOC_Os04g42950	MYB family transcription factor, putative, expressed	0.01	2.41	up	2.61	up	1.04	up
558	LOC_Os04g42980	zinc finger family protein, putative, expressed	0	3.62	up	4.02	up	1.13	up
559	LOC_Os04g43200	caleosin related protein, putative, expressed	0	20.64	up	11.15	up	-1.46	down
560	LOC_Os04g43390	Os4bglu16 - monolignol beta-glucoside homologue, expressed	0.01	8.42	up	4.8	up	-1.19	down
561	LOC_Os04g43410	Os4bglu18 - monolignol beta-glucoside homologue, expressed	0.03	3.37	up	3.51	up	-1.11	down
562	LOC_Os04g43650	L-allo-threonine aldolase, putative, expressed	0.05	2.91	up	3.04	up	-1.31	down
563	LOC_Os04g44240	cytokinin-O-glucosyltransferase 3, putative, expressed	0.02	1.76	up	2.03	up	1.26	up
564	LOC_Os04g44500	GEM, putative, expressed	0	3.42	up	5.53	up	1.27	up
565	LOC_Os04g44510	GEM, putative, expressed	0	2.6	up	4.13	up	1.11	up
566	LOC_Os04g44530	expressed protein	0	7.88	up	8.49	up	1.05	up
567	LOC_Os04g44550	CHCH domain containing protein, expressed	0	2.06	up	2.79	up	1.12	up
568	LOC_Os04g44570	aquaporin protein, putative, expressed	0.03	3.2	up	4.01	up	1.04	up
569	LOC_Os04g44670	AP2 domain containing protein, expressed	0	2.02	up	2.48	up	-1	down
570	LOC_Os04g44790	expressed protein	0.01	2.2	up	1.99	up	-1.12	down
571	LOC_Os04g44800	expressed protein	0.02	1.47	up	2.02	up	1.27	up
572	LOC_Os04g44820	zinc finger, C3HC4 type domain containing protein, expressed	0	2.04	up	2.43	up	1.19	up
573	LOC_Os04g44870	C2 domain containing protein, putative, expressed	0.03	2.15	up	2.4	up	1.14	up
574	LOC_Os04g44890	tRNA-dihydrouridine synthase, putative, expressed	0.04	2.02	up	2.15	up	1.33	up
575	LOC_Os04g45070	remorin, putative, expressed	0.01	1.74	up	2.26	up	1.14	up
576	LOC_Os04g45710	expressed protein	0.03	2.59	up	1.12	up	-1.18	down
577	LOC_Os04g45810	homeobox associated leucine zipper, putative, expressed	0	10.37	up	8.35	up	-1.06	down
578	LOC_Os04g45940	transcription factor like protein, putative, expressed	0	4.33	up	6.03	up	1.35	up
579	LOC_Os04g45970	glutamate dehydrogenase protein, putative, expressed	0.01	2.18	up	2.81	up	1.02	up
580	LOC_Os04g46480	expressed protein	0.01	2.36	up	1.94	up	1.01	up
581	LOC_Os04g47700	expressed protein	0	8.45	up	9.1	up	-1.02	down
582	LOC_Os04g48070	homeobox and START domains containing protein, putative, expressed	0.03	2.31	up	1.66	up	-1.13	down
583	LOC_Os04g48270	OsFBX148 - F-box domain containing protein, expressed	0	3.68	up	3.86	up	-1	down
584	LOC_Os04g48390	uncharacterized membrane protein, putative, expressed	0.01	7.21	up	5.29	up	1.02	up
585	LOC_Os04g48750	3-oxo-5-alpha-steroid 4-dehydrogenase, putative, expressed	0.04	2.18	up	2.07	up	1.08	up
586	LOC_Os04g49000	zinc finger, C3HC4 type domain containing protein, expressed	0	4.03	up	2.82	up	-1.12	down
587	LOC_Os04g49060	H-BTB3 – Bric-a-Brac	0.04	1.93	up	2.47	up	1.21	up
588	LOC_Os04g49260	heavy metal-associated domain containing protein, expressed	0.03	2.34	up	1.78	up	-1.09	down
589	LOC_Os04g49360	OsFBX149 - F-box domain containing protein, expressed	0	3.04	up	2.3	up	-1.06	down
590	LOC_Os04g49980	late embryogenesis abundant group 1, putative, expressed	0	12.69	up	7.97	up	-1.16	down
591	LOC_Os04g50860	expressed protein	0.02	2.8	up	2.6	up	-1.01	down
592	LOC_Os04g50864	expressed protein	0.01	1.88	up	2.39	up	1.27	up
593	LOC_Os04g51320	transcription factor TF2, putative, expressed	0.01	2.21	up	2.95	up	1.22	up
594	LOC_Os04g51404	expressed protein	0.04	1.74	up	2	up	-1.12	down
595	LOC_Os04g51410	expressed protein	0.02	2.97	up	3.26	up	1.22	up
596	LOC_Os04g51610	calcium-transporting ATPase, plasma membrane-type, putative, expressed	0	6.03	up	6.59	up	1.17	up
597	LOC_Os04g51796	DNA repair ATPase-related, putative, expressed	0	11.09	up	6.35	up	-1.15	down
598	LOC_Os04g51820	OsHKT1	0.03	6.54	up	4.28	up	-1.08	down
599	LOC_Os04g52440	aminotransferase, putative, expressed	0.03	9.21	up	6.14	up	1.63	up
600	LOC_Os04g52450	aminotransferase, putative, expressed	0.01	3.55	up	3.22	up	-1.04	down
601	LOC_Os04g52500	lecithine cholesterol acyltransferase, putative, expressed	0.01	4.61	up	3.69	up	-1.08	down
602	LOC_Os04g52730	NAD dependent epimerase/dehydratase family domain containing protein	0.01	2.15	up	2.39	up	1.29	up
603	LOC_Os04g53190	CPuORF12 - conserved peptide uORF-containing transcript, expressed	0	4.06	up	4.63	up	1.16	up
604	LOC_Os04g53210	hydroxyacid oxidase 1, putative, expressed	0.02	3.08	up	2.02	up	-1.29	down
605	LOC_Os04g53740	thioredoxin, putative, expressed	0.01	2.06	up	2.07	up	-1.01	down
606	LOC_Os04g54210	expressed protein	0.03	2.13	up	2.15	up	1.09	up
607	LOC_Os04g54830	expressed protein	0.03	2.47	up	2.8	up	1.34	up
608	LOC_Os04g55240	VQ domain containing protein, putative, expressed	0	2.56	up	3.24	up	-1.11	down
609	LOC_Os04g55850	nuclease PA3, putative, expressed	0.01	2.07	up	1.93	up	1.01	up
610	LOC_Os04g55920	zinc-finger protein, putative, expressed	0	1.98	up	2.08	up	1.13	up
611	LOC_Os04g55970	AP2-like ethylene-responsive transcription factor AINTEGUMENTA	0.01	2.56	up	3.03	up	-1.08	down
612	LOC_Os04g56309	expressed protein	0.01	2.97	up	2.12	up	1.06	up
613	LOC_Os04g56430	cysteine-rich receptor-like protein kinase, putative, expressed	0.04	2.75	up	1.7	up	1.25	up
614	LOC_Os04g57140	kinesin motor domain containing protein, putative, expressed	0.02	1.68	up	2.28	up	1.1	up
615	LOC_Os04g57160	flavonol synthase/flavanone 3-hydroxylase, putative, expressed	0.02	2.93	up	2.06	up	1.26	up
616	LOC_Os04g57320	immutans protein, putative, expressed	0.02	3.4	up	4.18	up	1.47	up
617	LOC_Os04g57380	acyl-protein thioesterase, putative, expressed	0.01	2.78	up	2.41	up	1.01	up
618	LOC_Os04g57440	oryzain beta chain precursor, putative, expressed	0	3.26	up	4.14	up	1.07	up
619	LOC_Os04g57540	adenylate kinase, putative, expressed	0.01	1.98	up	2.05	up	1.14	up
620	LOC_Os04g57819	DHHC zinc finger domain containing protein, expressed	0.02	2.47	up	2.79	up	-1.01	down
621	LOC_Os04g58030	expressed protein	0.03	7.4	up	5.57	up	-1.6	down
622	LOC_Os04g58090	harpin-induced protein 1 domain containing protein, expressed	0.01	3.55	up	3.56	up	1.18	up
623	LOC_Os04g58190	dof zinc finger domain containing protein, putative, expressed	0	3.83	up	5.69	up	1.3	up
624	LOC_Os04g58280	stem-specific protein TSJT1, putative, expressed	0	2.21	up	2.36	up	-1.03	down
625	LOC_Os04g58870	exo70 exocyst complex subunit, putative, expressed	0	2.47	up	2.36	up	-1.13	down
626	LOC_Os04g59420	expressed protein	0	2.37	up	1.72	up	-1.16	down
627	LOC_Os04g59540	phosphatidylinositol-4-phosphate 5-Kinase, putative, expressed	0.01	38.98	up	11.56	up	-1.86	down
628	LOC_Os05g01240	AML1, putative, expressed	0.01	2.29	up	1.99	up	-1.06	down
629	LOC_Os05g01250	SNF7 domain containing protein, putative, expressed	0.05	1.9	up	2.08	up	1.03	up
630	LOC_Os05g01460	STIP1 homology and U box-containing protein 1, putative, expressed	0.03	2.16	up	2.06	up	1.06	up
631	LOC_Os05g01490	ras-related protein, putative, expressed	0.01	2.49	up	1.74	up	-1.21	down
632	LOC_Os05g01760	lysine ketoglutarate reductase trans-splicing related 1, putative, expressed	0.04	2.16	up	2.26	up	1.18	up
633	LOC_Os05g01840	hypothetical protein	0.03	1.16	up	2.12	up	-1.34	down
634	LOC_Os05g02010	expressed protein	0	3.21	up	2.33	up	-1.17	down
635	LOC_Os05g02450	expressed protein	0	3.97	up	2.41	up	-1.52	down
636	LOC_Os05g02620	expressed protein	0.01	2.22	up	1.79	up	1.1	up
637	LOC_Os05g02770	glycine-rich cell wall structural protein precursor, putative, expressed	0	3.82	up	3.2	up	1.01	up
638	LOC_Os05g02790	KIP1, putative, expressed	0.03	1.97	up	2.04	up	1.12	up
639	LOC_Os05g03130	OsRCI2-7 - Putative low temperature and salt responsive protein	0.01	5.12	up	5.26	up	1.01	up
640	LOC_Os05g03140	tetraspanin family protein, putative, expressed	0.02	2.63	up	2.4	up	-1.11	down
641	LOC_Os05g03460	protein kinase, putative, expressed	0.02	2.48	up	2.84	up	1.09	up
642	LOC_Os05g03480	acyl-coenzyme A dehydrogenase, mitochondrial precursor	0	3.69	up	3.75	up	1.02	up
643	LOC_Os05g03590	expressed protein	0	4.12	up	3.4	up	1.1	up
644	LOC_Os05g03630	dnaJ domain containing protein, expressed	0.05	2.42	up	1.62	up	-1.23	down
645	LOC_Os05g03920	TKL_IRAK_DUF26-lf.3 - DUF26 kinases	0	5.74	up	3.55	up	-1.5	down
646	LOC_Os05g04360	protein phosphatase 2C, putative, expressed	0	1.98	up	2.13	up	1.14	up
647	LOC_Os05g04680	expressed protein	0	2.19	up	1.29	up	1.15	up
648	LOC_Os05g04700	OsRCI2-6 - Hydrophobic protein LTI6B, expressed	0	3.25	up	2.7	up	-1.07	down
649	LOC_Os05g07070	zinc finger, C3HC4 type domain containing protein, expressed	0	2.52	up	2.78	up	1.32	up
650	LOC_Os05g07090	acyl-coenzyme A dehydrogenase, mitochondrial precursor	0	3.1	up	2.38	up	-1.12	down
651	LOC_Os05g07710	WD40-like domain containing protein, putative, expressed	0.01	4.16	up	3.82	up	-1.13	down
652	LOC_Os05g08420	expressed protein	0	3.52	up	4.37	up	1.03	up
653	LOC_Os05g08620	expressed protein	0.01	3.16	up	3.05	up	1.27	up
654	LOC_Os05g09500	hexokinase, putative, expressed	0.01	3.68	up	4.82	up	-1.07	down
655	LOC_Os05g10620	no apical meristem protein, putative, expressed	0	4.85	up	4.11	up	1.06	up
656	LOC_Os05g10670	zinc finger CCCH type family protein, putative, expressed	0	3.31	up	3.95	up	1.22	up
657	LOC_Os05g10730	ABC transporter, ATP-binding protein, putative, expressed	0	4.28	up	3.6	up	1.02	up
658	LOC_Os05g11600	expressed protein	0	7.51	up	6.08	up	-1.35	down
659	LOC_Os05g11610	expressed protein	0.01	4.25	up	2.62	up	-1.12	down
660	LOC_Os05g11620	expressed protein	0.01	16.11	up	7.52	up	-1.77	down
661	LOC_Os05g11910	GDSL-like lipase/acylhydrolase, putative, expressed	0	6.93	up	6.06	up	1.09	up
662	LOC_Os05g11950	GDSL-like lipase/acylhydrolase, putative, expressed	0.01	2.08	up	1.96	up	-1.04	down
663	LOC_Os05g12040	cytochrome P450 51, putative, expressed	0.02	4.09	up	2.52	up	-1.42	down
664	LOC_Os05g12160	expressed protein	0.03	2.73	up	2.21	up	1.01	up
665	LOC_Os05g15530	aminotransferase domain containing protein, putative, expressed	0.05	2.37	up	1.83	up	-1.22	down
666	LOC_Os05g15770	glycosyl hydrolase, putative, expressed	0.03	2.44	up	1.95	up	1.02	up
667	LOC_Os05g16824	SHR5-receptor-like kinase, putative, expressed	0.01	1.91	up	2.88	up	1.19	up
668	LOC_Os05g24770	reticulon domain containing protein, putative, expressed	0	3.31	up	2.53	up	-1.16	down
669	LOC_Os05g24780	OsCML21 - Calmodulin-related calcium sensor protein, expressed	0	4.57	up	3.65	up	-1.15	down
670	LOC_Os05g25920	expressed protein	0.02	3.32	up	4	up	1.35	up
671	LOC_Os05g27340	expressed protein	0.01	3.03	up	3.67	up	1.15	up
672	LOC_Os05g28210	small hydrophilic plant seed protein, putative, expressed	0.03	11.22	up	7.24	up	-1.22	down
673	LOC_Os05g28880	expressed protein	0.01	3.17	up	3.05	up	-1.4	down
674	LOC_Os05g29050	phospholipase D p1, putative, expressed	0	2.92	up	3.16	up	1.07	up
675	LOC_Os05g31620	OsCML15 - Calmodulin-related calcium sensor protein, expressed	0.02	2.85	up	3.67	up	1.59	up
676	LOC_Os05g31670	AWPM-19-like membrane family protein, putative, expressed	0	16.55	up	13.94	up	1.32	up
677	LOC_Os05g31690	expressed protein	0.01	2.25	up	2.74	up	1.27	up
678	LOC_Os05g32320	integral membrane transporter family protein, putative, expressed	0	2.37	up	1.74	up	-1.18	down
679	LOC_Os05g32630	mitochondrial carrier protein, putative, expressed	0	2.8	up	2.91	up	1.19	up
680	LOC_Os05g33130	CHIT17 - Chitinase family protein precursor, expressed	0.04	1.61	up	2.16	up	1.14	up
681	LOC_Os05g33400	basic 7S globulin precursor, putative, expressed	0.04	2.07	up	3.51	up	1.57	up
682	LOC_Os05g33610	expressed protein	0	2.41	up	2.52	up	1.17	up
683	LOC_Os05g33700	4F5 protein family protein, expressed	0.04	5.01	up	4.8	up	1.5	up
684	LOC_Os05g33730	gibberellin receptor GID1L2, putative, expressed	0.01	2.11	up	1.6	up	-1.26	down
685	LOC_Os05g33960	peptide transporter PTR2, putative, expressed	0	2.62	up	2.34	up	-1.16	down
686	LOC_Os05g34830	No apical meristem protein, putative, expressed	0	9.49	up	7.5	up	-1.34	down
687	LOC_Os05g35266	galactosyltransferase, putative, expressed	0.02	1.9	up	2.34	up	1.02	up
688	LOC_Os05g36270	fructose-1,6-bisphosphatase, putative, expressed	0	2.81	up	3.54	up	-1.07	down
689	LOC_Os05g36290	actin, putative, expressed	0	3.62	up	3.5	up	-1.03	down
690	LOC_Os05g37050	MYB family transcription factor, putative, expressed	0.02	2.59	up	2.36	up	-1.15	down
691	LOC_Os05g37060	MYB family transcription factor, putative, expressed	0	9.96	up	28.27	up	2.14	up
692	LOC_Os05g38150	amino acid kinase, putative, expressed	0.01	2.38	up	2.26	up	1.03	up
693	LOC_Os05g38160	prenylated rab acceptor, putative, expressed	0.04	2.18	up	1.8	up	-1.05	down
694	LOC_Os05g38290	protein phosphatase 2C, putative, expressed	0.02	1.9	up	2.15	up	1.08	up
695	LOC_Os05g38660	expressed protein	0	6.93	up	7.37	up	1.03	up
696	LOC_Os05g38710	lipin, N-terminal conserved region family protein, expressed	0.02	3.38	up	3.2	up	1.01	up
697	LOC_Os05g38830	HECT-domain domain containing protein, expressed	0	4.27	up	3.99	up	-1.01	down
698	LOC_Os05g39060	expressed protein	0.01	2.77	up	2.55	up	1.04	up
699	LOC_Os05g39250	phosphatidylethanolamine-binding protein, putative, expressed	0	11.42	up	9.33	up	-1.12	down
700	LOC_Os05g39410	expressed protein	0.03	2.02	up	2.14	up	1.14	up
701	LOC_Os05g39680	PX domain containing protein, expressed	0.01	2.92	up	3.21	up	-1.07	down
702	LOC_Os05g39770	aminotransferase, putative, expressed	0	11.4	up	8.01	up	-1.31	down
703	LOC_Os05g39930	spotted leaf 11, putative, expressed	0.01	3.71	up	3.43	up	1.03	up
704	LOC_Os05g40630	DUF567 domain containing protein, putative, expressed	0	3.64	up	3.58	up	1	up
705	LOC_Os05g40680	FAR1 family protein, expressed	0.03	2.32	up	1.68	up	-1.38	down
706	LOC_Os05g41460	cysteine proteinase inhibitor precursor protein, putative, expressed	0	2.2	up	2.91	up	1.33	up
707	LOC_Os05g41490	circadian clock coupling factor ZGT, putative, expressed	0	7.53	up	9.98	up	1.24	up
708	LOC_Os05g41550	expressed protein	0.01	2.02	up	2.76	up	1.37	up
709	LOC_Os05g41620	expressed protein	0	3.24	up	3.19	up	1.08	up
710	LOC_Os05g43460	DUF567 domain containing protein, putative, expressed	0.04	2.75	up	2.79	up	1.02	up
711	LOC_Os05g43510	decarboxylase, putative, expressed	0.03	1.86	up	2.47	up	1.06	up
712	LOC_Os05g43840	CAMK_like.25 - CAMK includes calcium depedent protein kinases	0.05	2.12	up	1.98	up	1.01	up
713	LOC_Os05g43910	cytochrome P450, putative, expressed	0.02	2.89	up	3.03	up	1.18	up
714	LOC_Os05g44050	ras-related protein, putative, expressed	0	3.54	up	2.6	up	-1.14	down
715	LOC_Os05g44810	OsIAA18 - Auxin-responsive Aux/IAA gene family member, expressed	0.01	2.1	up	2.44	up	1.07	up
716	LOC_Os05g44900	expressed protein	0.03	2.56	up	2.7	up	1.07	up
717	LOC_Os05g45300	enoyl-CoA hydratase/isomerase family protein, putative, expressed	0	5.18	up	4.54	up	-1.01	down
718	LOC_Os05g45320	ubiquitin domain-containing protein 1, putative, expressed	0	3.78	up	2.74	up	-1.17	down
719	LOC_Os05g46040	protein phosphatase 2C, putative, expressed	0	5.18	up	4.9	up	1.02	up
720	LOC_Os05g46340	expressed protein	0.03	1.9	up	2.66	up	1.38	up
721	LOC_Os05g46350	IQ calmodulin-binding motif domain containing protein, expressed	0.02	2.38	up	2.58	up	-1.1	down
722	LOC_Os05g46360	possible lysine decarboxylase domain containing protein, expressed	0.03	1.7	up	2.26	up	1.17	up
723	LOC_Os05g46460	hydrolase, alpha/beta fold family domain containing protein, expressed	0	5.02	up	5.64	up	-1.03	down
724	LOC_Os05g46480	late embryogenesis abundant protein, group 3, putative, expressed	0	52.63	up	25.58	up	-1.56	down
725	LOC_Os05g46500	expressed protein	0.03	2.2	up	1.75	up	-1.1	down
726	LOC_Os05g46510	polygalacturonase, putative, expressed	0	2.37	up	2.91	up	1.16	up
727	LOC_Os05g46760	STE_MEKK_ste11_MAP3K.19 - STE kinases include homologs to sterile 7	0.01	2.48	up	2.41	up	-1.05	down
728	LOC_Os05g47650	B3 DNA binding domain containing protein, expressed	0.05	2.2	up	1.69	up	1.07	up
729	LOC_Os05g47730	LTPL153 - Protease inhibitor/seed storage/LTP family protein precursor	0.01	6.52	up	4.03	up	-1.29	down
730	LOC_Os05g48230	expressed protein	0.03	2.54	up	1.64	up	-1	down
731	LOC_Os05g48330	aspartyl protease family protein, putative, expressed	0.02	2.34	up	2.75	up	1.16	up
732	LOC_Os05g48340	proteasome-related, putative, expressed	0	2.79	up	2.89	up	1.14	up
733	LOC_Os05g48416	lipase-related, putative, expressed	0.02	3.73	up	4.04	up	1.23	up
734	LOC_Os05g48590	OsIAA19 - Auxin-responsive Aux/IAA gene family member, expressed	0	1.83	up	2.06	up	1.1	up
735	LOC_Os05g48760	protein of unknown function DUF1421 domain containing protein, expressed	0.04	2.08	up	2.58	up	1.13	up
736	LOC_Os05g48810	dnaJ domain containing protein, expressed	0.01	5.85	up	3.08	up	-1.36	down
737	LOC_Os05g48855	GTP binding protein, putative, expressed	0	2.04	up	2.64	up	1.1	up
738	LOC_Os05g48860	interferon-induced guanylate-binding protein 2, putative, expressed	0.01	2.22	up	1.99	up	-1.09	down
739	LOC_Os05g48930	OsGrx_S2 - glutaredoxin subgroup III, expressed	0.02	1.85	up	3.06	up	1.33	up
740	LOC_Os05g49300	iron-sulfur cluster assembly enzyme ISCU	0.02	3.01	up	3.07	up	1.06	up
741	LOC_Os05g49420	transcription factor, putative, expressed	0	3.49	up	3.28	up	-1.03	down
742	LOC_Os05g49430	aldose 1-epimerase, putative, expressed	0.01	2.21	up	3.23	up	1.15	up
743	LOC_Os05g49730	protein phosphatase 2C, putative, expressed	0.01	4.34	up	3.9	up	1.07	up
744	LOC_Os05g49770	CTP synthase, putative, expressed	0	5.85	up	6.29	up	-1.08	down
745	LOC_Os05g49900	3-ketoacyl-CoA synthase, putative, expressed	0.02	1.94	up	2.15	up	1.09	up
746	LOC_Os05g49940	expressed protein	0.01	15.33	up	5.24	up	-1.36	down
747	LOC_Os05g50580	OsSCP30 - Putative Serine Carboxypeptidase homologue, expressed	0.04	2.52	up	1.77	up	1.21	up
748	LOC_Os05g50610	WRKY8, expressed	0.01	2.47	up	2.29	up	1.06	up
749	LOC_Os05g51130	mitochondrial chaperone BCS1, putative, expressed	0.01	2.59	up	3.3	up	1.29	up
750	LOC_Os05g51630	early-responsive to dehydration protein-related, putative, expressed	0.01	2.42	up	2.68	up	1.08	up
751	LOC_Os05g51670	NAD dependent epimerase/dehydratase family protein, putative, expressed	0	11.33	up	11.74	up	1.08	up
752	LOC_Os05g51680	SCP-like extracellular protein, expressed	0.01	5.7	up	3.83	up	-1.23	down
753	LOC_Os06g01360	homogentisate 1,2-dioxygenase, putative, expressed	0	2.07	up	1.59	up	-1.05	down
754	LOC_Os06g01390	acyl-coenzyme A oxidase 1.2, peroxisomal, putative, expressed	0.01	2.08	up	1.75	up	1.02	up
755	LOC_Os06g01630	2-oxo acid dehydrogenases acyltransferase domain containing protein	0.01	2.79	up	2.79	up	1.13	up
756	LOC_Os06g02040	late embryogenesis abundant group 1, putative, expressed	0.04	2.1	up	1.78	up	1.28	up
757	LOC_Os06g02410	expressed protein	0.01	2.25	up	2.03	up	-1.14	down
758	LOC_Os06g03660	peroxisomal biogenesis factor 11, putative, expressed	0.01	2.26	up	1.79	up	1.05	up
759	LOC_Os06g03670	dehydration-responsive element-binding protein, putative, expressed	0	6.66	up	7.95	up	1.12	up
760	LOC_Os06g03690	RNA recognition motif containing protein, putative, expressed	0	2.56	up	2.34	up	1.13	up
761	LOC_Os06g03770	ABC transporter, ATP-binding protein, putative, expressed	0.01	2.42	up	2.21	up	-1.04	down
762	LOC_Os06g03860	uncharacterized membrane protein, putative, expressed	0.01	3.37	up	3.48	up	1.02	up
763	LOC_Os06g04220	expressed protein	0.01	3.4	up	2.74	up	-1.04	down
764	LOC_Os06g04230	expressed protein	0.03	5	up	5.71	up	1.24	up
765	LOC_Os06g04240	expressed protein	0.02	6.8	up	5.96	up	1.43	up
766	LOC_Os06g04889	expressed protein	0.03	4.97	up	3.53	up	-1.1	down
767	LOC_Os06g05320	transferase family protein, putative, expressed	0.02	2.53	up	2.1	up	-1.06	down
768	LOC_Os06g05470	expressed protein	0.01	3.79	up	3.1	up	1.07	up
769	LOC_Os06g06050	OsFBL27 - F-box domain and LRR containing protein, expressed	0.03	1.92	up	2.22	up	1.07	up
770	LOC_Os06g06810	OsSub49 - Putative Subtilisin homologue, expressed	0	2.02	up	2.24	up	1.11	up
771	LOC_Os06g07030	AP2 domain containing protein, expressed	0.02	2.12	up	1.99	up	-1.15	down
772	LOC_Os06g07040	OsIAA20 - Auxin-responsive Aux/IAA gene family member, expressed	0.02	2.37	up	1.96	up	-1.06	down
773	LOC_Os06g07070	BRASSINOSTEROID INSENSITIVE 1-associated receptor kinase 1	0	2.39	up	2.08	up	1.16	up
774	LOC_Os06g07600	uncharacterized glycosyltransferase, putative, expressed	0.02	1.69	up	2.26	up	1.06	up
775	LOC_Os06g08110	nodulin, putative, expressed	0.04	2.23	up	2.82	up	1.19	up
776	LOC_Os06g08280	protein kinase domain containing protein, expressed	0	2.42	up	2.42	up	-1.09	down
777	LOC_Os06g09560	heat shock protein DnaJ, putative, expressed	0	3.64	up	3.98	up	1.07	up
778	LOC_Os06g10090	hypothetical protein	0.04	2.56	up	2.2	up	1.65	up
779	LOC_Os06g10280	CDP-alcohol phosphatidyltransferase, putative, expressed	0.04	1.94	up	2.06	up	1.06	up
780	LOC_Os06g11290	12-oxophytodienoate reductase, putative, expressed	0.02	2.97	up	3.28	up	1.32	up
781	LOC_Os06g11980	DUF581 domain containing protein, expressed	0.01	3.48	up	2.1	up	-1.08	down
782	LOC_Os06g13720	dehydrogenase E1 component domain containing protein, expressed	0	5.41	up	4.23	up	-1.02	down
783	LOC_Os06g14030	potassium channel SKOR, putative, expressed	0.04	2.57	up	3.18	up	1.1	up
784	LOC_Os06g14750	phosphatidylinositol-4-phosphate 5-Kinase family protein	0.01	2.17	up	2.04	up	1.02	up
785	LOC_Os06g15910	potassium transporter, putative, expressed	0.03	3.48	up	2.13	up	-1.05	down
786	LOC_Os06g18920	expressed protein	0.03	1.56	up	2.13	up	1.08	up
787	LOC_Os06g19630	steroid nuclear receptor, ligand-binding, putative, expressed	0	8.62	up	5.7	up	-1.39	down
788	LOC_Os06g19690	expressed protein	0.02	2.55	up	2.68	up	-1.09	down
789	LOC_Os06g22390	expressed protein	0.01	3.06	up	3.34	up	-1.04	down
790	LOC_Os06g23684	tyrosine aminotransferase, putative, expressed	0.02	2.32	up	2.16	up	-1.17	down
791	LOC_Os06g24704	acyl-coenzyme A oxidase, putative, expressed	0.03	2.64	up	2.07	up	1.05	up
792	LOC_Os06g24730	hydrolase, alpha/beta fold family domain containing protein, expressed	0.01	3.05	up	2.59	up	1.08	up
793	LOC_Os06g29730	RALFL28 - Rapid ALkalinization Factor RALF family protein precursor	0.05	-3.18	down	-1.7	down	2.39	up
794	LOC_Os06g30370	osMFT1 MFT-Like1 homologous to Mother of FT and TFL1 gene	0.01	5.87	up	3.96	up	-1.13	down
795	LOC_Os06g30750	reticulon domain containing protein, putative, expressed	0	3.63	up	2.67	up	-1.18	down
796	LOC_Os06g30800	hypothetical protein	0.02	2.11	up	2.13	up	-1.26	down
797	LOC_Os06g30930	expressed protein	0.02	3.15	up	4.86	up	1.21	up
798	LOC_Os06g30970	ubiquitin-conjugating enzyme, putative, expressed	0.04	2.39	up	3.01	up	1.43	up
799	LOC_Os06g34840	LTPL5 - Protease inhibitor	0.03	2	up	-1.08	down	-1.17	down
800	LOC_Os06g35960	HSF-type DNA-binding domain containing protein, expressed	0	7.37	up	5.24	up	-1.34	down
801	LOC_Os06g36560	inositol oxygenase, putative, expressed	0.02	2.63	up	3.56	up	-1.02	down
802	LOC_Os06g39480	SPOC domain containing protein, putative, expressed	0.01	1.59	up	2.18	up	1.03	up
803	LOC_Os06g40060	glycosyltransferase family protein, putative, expressed	0.02	2.26	up	1.94	up	1.15	up
804	LOC_Os06g41360	phosphoribosyl transferase, putative, expressed	0	4.01	up	3.81	up	-1.12	down
805	LOC_Os06g41840	reductase, putative, expressed	0.02	3.01	up	2.7	up	1.04	up
806	LOC_Os06g41850	SMP-30/Gluconolaconase/LRE-like region containing protein, expressed	0.02	3.08	up	3.48	up	1.2	up
807	LOC_Os06g42030	potassium transporter, putative, expressed	0.01	2.79	up	3.83	up	1.23	up
808	LOC_Os06g42850	extracellular ligand-gated ion channel, putative, expressed	0	2.65	up	3.56	up	1.23	up
809	LOC_Os06g43020	expressed protein	0	4.72	up	5.64	up	1.31	up
810	LOC_Os06g43080	expressed protein	0.02	4.45	up	2.69	up	-1.38	down
811	LOC_Os06g43640	Ser/Thr protein phosphatase family protein, putative, expressed	0.01	2.59	up	1.71	up	-1.06	down
812	LOC_Os06g43670	Leucine Rich Repeat family protein, expressed	0.02	1.23	up	2.05	up	1.13	up
813	LOC_Os06g44160	heat shock protein DnaJ, putative, expressed	0.04	2.79	up	3.41	up	1.4	up
814	LOC_Os06g44190	expressed protein	0	28.48	up	19.08	up	-1.34	down
815	LOC_Os06g44260	synthase, putative, expressed	0.02	2.8	up	1.99	up	-1.25	down
816	LOC_Os06g45100	FAD binding domain of DNA photolyase domain containing protein	0.04	3.22	up	2.58	up	-1.15	down
817	LOC_Os06g45180	pollen allergen, putative, expressed	0	6.11	up	4.53	up	-1.57	down
818	LOC_Os06g45610	expressed protein	0	2.62	up	2.54	up	-1.2	down
819	LOC_Os06g45710	phosphoglycerate kinase protein, putative, expressed	0.01	3.43	up	2.81	up	1	up
820	LOC_Os06g46210	expressed protein	0.01	1.81	up	2.66	up	-1	down
821	LOC_Os06g46240	BTB/POZ domain containing protein, putative, expressed	0.01	2.15	up	2.05	up	1.08	up
822	LOC_Os06g46740	early nodulin 20 precursor, putative, expressed	0	27.94	up	12.88	up	-1.81	down
823	LOC_Os06g46900	phosphosulfolactate synthase-related protein, putative, expressed	0.03	3	up	2.11	up	1.2	up
824	LOC_Os06g46920	dihydroflavonol-4-reductase, putative, expressed	0	6.82	up	4.34	up	-1.44	down
825	LOC_Os06g46940	Os6bglu25 - beta-glucosidase homologue, similar to Os3bglu6, expressed	0	3.88	up	3.55	up	1.12	up
826	LOC_Os06g47670	hypothetical protein	0.01	1.44	up	2.23	up	-1.04	down
827	LOC_Os06g48040	zinc finger, C3HC4 type domain containing protein, expressed	0.02	1.98	up	2.16	up	1.28	up
828	LOC_Os06g48300	protein phosphatase 2C, putative, expressed	0	43.91	up	39.07	up	-1.04	down
829	LOC_Os06g48340	hypothetical protein	0.01	2.39	up	3.28	up	1.15	up
830	LOC_Os06g48350	CPuORF14 - conserved peptide uORF-containing transcript, expressed	0.01	2.41	up	2.73	up	1.29	up
831	LOC_Os06g48720	cadmium/zinc-transporting ATPase 4, putative, expressed	0	2.93	up	4.34	up	1.33	up
832	LOC_Os06g49190	LTPL154 - Protease inhibitor	0	10.07	up	7.68	up	-1.17	down
833	LOC_Os06g49430	CGMC_MAPKCMGC_2.11 - CGMC includes CDA	0.01	2.75	up	3.6	up	1.2	up
834	LOC_Os06g49470	peptidyl-prolyl cis-trans isomerase, putative, expressed	0.01	3.29	up	4.82	up	1.03	up
835	LOC_Os06g49640	uncharacterized UPF0114 domain containing protein, expressed	0.01	3.39	up	4.3	up	1.39	up
836	LOC_Os06g49780	expressed protein	0.01	2.12	up	2.4	up	1.05	up
837	LOC_Os06g49790	acyltransferase, putative, expressed	0.02	2.91	up	3.83	up	1.17	up
838	LOC_Os06g49890	coiled-coil domain-containing protein 90A	0.04	2.04	up	2.26	up	1.21	up
839	LOC_Os06g49990	UPF0183 protein, putative, expressed	0.02	2.02	up	1.62	up	-1.1	down
840	LOC_Os06g50330	senescence-associated protein, putative, expressed	0	2.29	up	2.61	up	1.08	up
841	LOC_Os06g50930	rhodanese-like domain containing protein, putative, expressed	0.01	3.44	up	3.12	up	-1.01	down
842	LOC_Os06g51150	catalase isozyme B, putative, expressed	0.02	2.42	up	2.03	up	-1.02	down
843	LOC_Os07g02460	expressed protein	0.01	2.75	up	2.76	up	1.26	up
844	LOC_Os07g02850	DUF538 domain containing protein, putative, expressed	0.02	2.62	up	1.98	up	1.18	up
845	LOC_Os07g03220	bZIP transcription factor domain containing protein, expressed	0.02	1.64	up	2.25	up	1.35	up
846	LOC_Os07g04210	Ser/Thr protein phosphatase family protein, putative, expressed	0.03	2.09	up	1.99	up	1.2	up
847	LOC_Os07g05365	photosystem II 10 kDa polypeptide	0.01	23.52	up	8.92	up	-1.53	down
848	LOC_Os07g05370	TKL_IRAK_CrRLK1L-1.15 - The CrRLK1L-1 subfamily	0.03	3.17	up	2.58	up	-1.22	down
849	LOC_Os07g05940	9-cis-epoxycarotenoid dioxygenase 1	0	42.5	up	23.64	up	-1.76	down
850	LOC_Os07g06600	glutaredoxin, putative, expressed	0.04	2.55	up	2.49	up	1.15	up
851	LOC_Os07g06750	VQ domain containing protein, putative, expressed	0.04	1.1	up	2.11	up	1.06	up
852	LOC_Os07g06830	gibberellin receptor GID1L2, putative, expressed	0	2.92	up	2.94	up	-1.02	down
853	LOC_Os07g07410	oxidoreductase, 2OG-Fe oxygenase family protein, putative, expressed	0	5.68	up	4.29	up	-1.18	down
854	LOC_Os07g07470	transketolase, putative, expressed	0.01	2.92	up	2.7	up	-1.02	down
855	LOC_Os07g07974	tesmin/TSO1-like CXC domain containing protein, expressed	0.02	1.46	up	2.04	up	1.25	up
856	LOC_Os07g08200	methyltransferase domain containing protein, putative, expressed	0.02	2.48	up	3.28	up	-1.03	down
857	LOC_Os07g08840	thioredoxin, putative, expressed	0.01	2.01	up	1.58	up	1.04	up
858	LOC_Os07g08950	FAD-linked oxidoreductase protein, putative, expressed	0.03	2.35	up	1.95	up	-1.04	down
859	LOC_Os07g09420	ATPase, putative, expressed	0.01	3.21	up	3.95	up	1.07	up
860	LOC_Os07g09430	expressed protein	0.01	1.43	up	2.09	up	1.02	up
861	LOC_Os07g09680	ras-related protein, putative, expressed	0.01	2.06	up	2.15	up	1.12	up
862	LOC_Os07g10240	anthocyanidin 3-O-glucosyltransferase, putative, expressed	0.05	2.36	up	1.66	up	-1.61	down
863	LOC_Os07g10420	expressed protein	0.03	2.09	up	1.83	up	-1.03	down
864	LOC_Os07g10840	uncharacterized glycosyltransferase, putative, expressed	0.03	10.94	up	7.07	up	-1.02	down
865	LOC_Os07g11300	expressed protein	0	5.81	up	4.69	up	1.02	up
866	LOC_Os07g12510	AP2 domain containing protein, expressed	0	2.37	up	1.94	up	-1.11	down
867	LOC_Os07g14150	cytidine deaminase, putative, expressed	0	8.52	up	7.42	up	-1.2	down
868	LOC_Os07g14590	hydrolase, putative, expressed	0.05	2	up	1.78	up	-1.05	down
869	LOC_Os07g14610	IAA-amino acid hydrolase ILR1-like 6 precursor, putative, expressed	0.01	2.07	up	1.52	up	-1.07	down
870	LOC_Os07g16970	rab GDP dissociation inhibitor alpha, putative, expressed	0.02	3.11	up	3.24	up	1.07	up
871	LOC_Os07g18120	aldehyde oxidase, putative, expressed	0.01	-1.65	down	-2.22	down	1.34	up
872	LOC_Os07g20920	expressed protein	0.01	3.06	up	2.62	up	1.04	up
873	LOC_Os07g23570	cytochrome P450 72A1, putative, expressed	0	1.72	up	3.71	up	1.3	up
874	LOC_Os07g24000	AWPM-19-like membrane family protein, putative, expressed	0.03	3.12	up	1.97	up	-1.14	down
875	LOC_Os07g25700	expressed protein	0	4.86	up	5.09	up	1.15	up
876	LOC_Os07g27710	expressed protein	0.05	2.01	up	1.55	up	1.19	up
877	LOC_Os07g29224	expressed protein	0.03	2.11	up	1.91	up	1.1	up
878	LOC_Os07g32800	autophagy-related protein, putative, expressed	0	2.31	up	2.03	up	-1.01	down
879	LOC_Os07g33280	expressed protein	0	8.16	up	8.64	up	-1.21	down
880	LOC_Os07g33954	transporter family protein, putative, expressed	0.02	2.97	up	2.96	up	1.12	up
881	LOC_Os07g34006	transporter family protein, putative, expressed	0.03	2.81	up	2.73	up	1.11	up
882	LOC_Os07g34190	chalcone and stilbene synthases, putative, expressed	0.02	2.15	up	1.85	up	-1.06	down
883	LOC_Os07g34520	isocitrate lyase, putative, expressed	0	8.49	up	4.39	up	-1.41	down
884	LOC_Os07g35580	TKL_IRAK_DUF26-lc.20 - DUF26 kinases	0.03	1.7	up	2	up	1.1	up
885	LOC_Os07g36544	serine/threonine-protein kinase receptor precursor, putative, expressed	0	3.27	up	3.44	up	-1.08	down
886	LOC_Os07g36600	universal stress protein domain containing protein, putative, expressed	0	2.74	up	3.08	up	1.1	up
887	LOC_Os07g36810	expressed protein	0.02	2.02	up	1.51	up	-1.3	down
888	LOC_Os07g37210	MYB family transcription factor, putative, expressed	0	2.84	up	2.76	up	1.09	up
889	LOC_Os07g37400	OsFBX257 - F-box domain containing protein, expressed	0	15.39	up	25.95	up	1.55	up
890	LOC_Os07g37610	B3 DNA binding domain containing protein, putative, expressed	0	2.61	up	3.26	up	1.19	up
891	LOC_Os07g37920	no apical meristem protein, putative, expressed	0.04	2.35	up	1.83	up	-1.28	down
892	LOC_Os07g38130	polygalacturonase inhibitor 1 precursor, putative, expressed	0.01	3.7	up	3.41	up	1.07	up
893	LOC_Os07g38380	transmembrane protein 49, putative, expressed	0	2.81	up	2.34	up	1.05	up
894	LOC_Os07g38570	expressed protein	0.02	1.67	up	2.09	up	-1.1	down
895	LOC_Os07g39280	transporter-related, putative, expressed	0.02	2.21	up	2.67	up	1.27	up
896	LOC_Os07g40040	expressed protein	0.04	1.49	up	2.14	up	1.52	up
897	LOC_Os07g40240	GASR9 - Gibberellin-regulated Snakin family protein precursor, expressed	0.03	2.7	up	3.35	up	-1.05	down
898	LOC_Os07g40250	sex determination protein tasselseed-2, putative, expressed	0	2.97	up	2.59	up	-1.12	down
899	LOC_Os07g41080	hydrolase, alpha/beta fold family domain containing protein, expressed	0.03	2.5	up	1.54	up	-1.05	down
900	LOC_Os07g41160	protein of unknown function DUF1675 domain containing protein	0.01	3.37	up	3.04	up	-1.09	down
901	LOC_Os07g41230	esterase, putative, expressed	0.03	2.24	up	2.02	up	1.06	up
902	LOC_Os07g41370	OsMADS18 - MADS-box family gene with MIKCc type-box, expressed	0.01	2.9	up	2.76	up	1.16	up
903	LOC_Os07g41600	proline-rich protein, putative, expressed	0.02	2.67	up	2.19	up	1.17	up
904	LOC_Os07g42160	HD domain containing protein, putative, expressed	0	3.72	up	3.27	up	-1.04	down
905	LOC_Os07g42250	strictosidine synthase, putative, expressed	0.04	2.63	up	2.42	up	-1.17	down
906	LOC_Os07g42260	peptidase, T1 family, putative, expressed	0.01	4.53	up	4.29	up	-1.04	down
907	LOC_Os07g42280	von Willebrand factor type A domain containing protein, expressed	0	7.88	up	9.42	up	-1.11	down
908	LOC_Os07g42610	RING finger protein, putative, expressed	0.05	1.97	up	2.1	up	1.06	up
909	LOC_Os07g42994	hydrolase, putative, expressed	0.01	3.11	up	3.98	up	1.09	up
910	LOC_Os07g43604	expressed protein	0.01	5.99	up	4.69	up	1.13	up
911	LOC_Os07g43940	X8 domain containing protein, expressed	0.03	2.7	up	2.03	up	-1.02	down
912	LOC_Os07g43950	RNA recognition motif containing protein, putative, expressed	0	8.89	up	10.23	up	1.23	up
913	LOC_Os07g44140	cytochrome P450 72A1, putative, expressed	0.04	2.9	up	3.67	up	1.25	up
914	LOC_Os07g44180	OsRCI2-10 - Hydrophobic protein LTI6A, expressed	0	2.85	up	3.48	up	1.04	up
915	LOC_Os07g44410	WD40-like Beta Propeller Repeat family protein, expressed	0.03	2.56	up	2.59	up	1.17	up
916	LOC_Os07g44850	gibberellin receptor GID1L2, putative, expressed	0.01	3.04	up	2.86	up	1.06	up
917	LOC_Os07g45000	cytochrome P450, putative, expressed	0.03	2.61	up	2.21	up	1.02	up
918	LOC_Os07g46160	MBTB14 – Bric-a-Brac	0	2.08	up	2.44	up	1.15	up
919	LOC_Os07g46280	Os7bglu26 - beta-mannosidase/glucosidase/exoglucanase, expressed	0.05	3.53	up	2.46	up	1.05	up
920	LOC_Os07g47100	transporter, monovalent cation:proton antiporter-2 family	0	6.28	up	5.39	up	-1.13	down
921	LOC_Os07g47270	protein kinase APK1B, chloroplast precursor, putative, expressed	0	3.53	up	3.09	up	-1.07	down
922	LOC_Os07g47590	expressed protein	0.02	5.69	up	4.39	up	-1.1	down
923	LOC_Os07g48090	CAMK_like.30 - CAMK includes calcium depedent protein kinases	0.04	2.65	up	2.69	up	1.14	up
924	LOC_Os07g48160	alpha-galactosidase precursor, putative, expressed	0.01	4.4	up	3.53	up	-1.09	down
925	LOC_Os07g48450	no apical meristem protein, putative, expressed	0.02	4.72	up	3.83	up	-1.1	down
926	LOC_Os07g48550	no apical meristem protein, putative, expressed	0	8.53	up	6.54	up	-1.07	down
927	LOC_Os07g48710	VQ domain containing protein, putative, expressed	0.02	2.02	up	3.54	up	1.15	up
928	LOC_Os07g48820	transcription factor, putative, expressed	0	2.17	up	2.28	up	1.11	up
929	LOC_Os07g48830	glycosyl transferase 8 domain containing protein, putative, expressed	0	13.85	up	17.41	up	1.02	up
930	LOC_Os07g48900	expressed protein	0	3.35	up	3.54	up	1.25	up
931	LOC_Os07g49114	wound-induced protein WI12, putative, expressed	0.01	3.61	up	3.06	up	-1	down
932	LOC_Os07g49120	sex determination protein tasselseed-2, putative, expressed	0.02	2.3	up	2.79	up	-1.21	down
933	LOC_Os07g49200	membrane associated DUF588 domain containing protein	0.02	2.14	up	1.18	up	-1.19	down
934	LOC_Os07g49270	AMP deaminase, putative, expressed	0	3.63	up	3.22	up	1.04	up
935	LOC_Os08g01370	expressed protein	0	2.53	up	2.34	up	-1.14	down
936	LOC_Os08g01390	phosphatidylinositol-4-phosphate 5-Kinase, putative, expressed	0.01	2.58	up	2.19	up	1.02	up
937	LOC_Os08g01910	expressed protein	0	23.5	up	13.87	up	-1.4	down
938	LOC_Os08g01920	SGR2, putative, expressed	0.03	2.64	up	2.33	up	1.17	up
939	LOC_Os08g02690	MA3 domain containing protein, expressed	0	2.03	up	2.29	up	1.02	up
940	LOC_Os08g02700	fructose-bisphospate aldolase isozyme, putative, expressed	0	6.54	up	5.3	up	-1	down
941	LOC_Os08g03430	extracellular ligand-gated ion channel, putative, expressed	0	3.32	up	3.17	up	-1.02	down
942	LOC_Os08g04630	external NADH-ubiquinone oxidoreductase 1	0	3.95	up	5.93	up	1.46	up
943	LOC_Os08g05480	OsFBX261 - F-box domain containing protein, expressed	0.01	2.68	up	2.86	up	-1.06	down
944	LOC_Os08g07390	mla1, putative, expressed	0.05	5.38	up	4.63	up	-1.25	down
945	LOC_Os08g08440	expressed protein	0.03	2.46	up	2.28	up	-1.17	down
946	LOC_Os08g10450	nucleoside transporter, putative, expressed	0	2.01	up	1.82	up	1.09	up
947	LOC_Os08g10480	heavy metal-associated domain containing protein, expressed	0	2.44	up	2.26	up	1	up
948	LOC_Os08g10500	expressed protein	0	4.92	up	5.1	up	1.01	up
949	LOC_Os08g13400	expressed protein	0.04	2.45	up	3.19	up	1.03	up
950	LOC_Os08g14200	glycosyl hydrolases family 16, putative, expressed	0.02	1.75	up	2.62	up	1	up
951	LOC_Os08g16790	DUF593 domain containing protein, expressed	0.02	3.34	up	3	up	-1.03	down
952	LOC_Os08g19210	expressed protein	0.03	2.06	up	2.02	up	-1.18	down
953	LOC_Os08g23870	late embryogenesis abundant group 1, putative, expressed	0	9.48	up	7.47	up	1.03	up
954	LOC_Os08g25140	ethanol tolerance protein GEKO1, putative, expressed	0.04	2.55	up	2.01	up	-1.1	down
955	LOC_Os08g28710	receptor protein kinase CRINKLY4 precursor, putative, expressed	0.03	2.66	up	2.91	up	1.05	up
956	LOC_Os08g29600	seed maturation protein PM41, putative, expressed	0.01	5.23	up	3.89	up	-1.23	down
957	LOC_Os08g30210	1-aminocyclopropane-1-carboxylate oxidase homolog 1	0.01	2.12	up	2.34	up	-1.2	down
958	LOC_Os08g30810	puromycin-sensitive aminopeptidase, putative, expressed	0.01	2.91	up	2.29	up	-1.09	down
959	LOC_Os08g31340	heavy metal-associated domain containing protein, expressed	0.01	2.36	up	2.46	up	1.16	up
960	LOC_Os08g31560	WD-40 repeat family protein, putative, expressed	0	2.09	up	2.25	up	1.14	up
961	LOC_Os08g31580	ethylene-responsive transcription factor, putative, expressed	0	5.33	up	5.21	up	1.02	up
962	LOC_Os08g32060	spotted leaf 11, putative, expressed	0	14.95	up	13.66	up	-1.08	down
963	LOC_Os08g32850	methylcrotonoyl-CoA carboxylase beta chain	0	2.04	up	1.8	up	-1.02	down
964	LOC_Os08g32980	expressed protein	0	8.38	up	7.22	up	1.02	up
965	LOC_Os08g33140	F-box domain containing protein, expressed	0	4.72	up	4.67	up	1.03	up
966	LOC_Os08g33710	ribonuclease T2 family domain containing protein, expressed	0.01	8.05	up	5.49	up	-1.15	down
967	LOC_Os08g35630	MTD1, putative, expressed	0.02	2.12	up	2.3	up	1.01	up
968	LOC_Os08g36320	decarboxylase, putative, expressed	0.03	2.57	up	2.48	up	1.16	up
969	LOC_Os08g36790	bZIP transcription factor, putative, expressed	0.01	3	up	4.16	up	1.19	up
970	LOC_Os08g36910	alpha-amylase precursor, putative, expressed	0	2.99	up	4.51	up	1.02	up
971	LOC_Os08g37104	expressed protein	0	1.67	up	2.49	up	1.2	up
972	LOC_Os08g37350	ubiquitin carboxyl-terminal hydrolase family protein, expressed	0	1.79	up	2.28	up	1.14	up
973	LOC_Os08g37630	elastin precursor, putative, expressed	0.05	2.41	up	2.28	up	-1.08	down
974	LOC_Os08g37690	expressed protein	0.01	1.94	up	2.41	up	1.15	up
975	LOC_Os08g37874	2-nitropropane dioxygenase family, putative, expressed	0	4.41	up	6.53	up	1.38	up
976	LOC_Os08g39730	cytochrome P450, putative, expressed	0	5.4	up	3.42	up	-1.29	down
977	LOC_Os08g40690	glycosyl hydrolase, putative, expressed	0.02	2.17	up	1.56	up	-1.19	down
978	LOC_Os08g40790	DNA repair ATPase-related, putative, expressed	0.01	2.16	up	2.2	up	-1.05	down
979	LOC_Os08g41420	expressed protein	0.02	2.26	up	2.01	up	1.07	up
980	LOC_Os08g42630	expressed protein	0.02	2.38	up	1.62	up	-1.13	down
981	LOC_Os08g43090	bZIP family transcription factor, putative, expressed	0.01	2.2	up	1.96	up	-1.07	down
982	LOC_Os08g43250	MATE efflux family protein, putative, expressed	0.01	2.16	up	2.15	up	1.05	up
983	LOC_Os08g44340	monodehydroascorbate reductase, putative, expressed	0.01	6.38	up	7.33	up	1.11	up
984	LOC_Os08g44370	inosine-uridine preferring nucleoside hydrolase family protein	0	3.6	up	3.29	up	-1.01	down
985	LOC_Os08g44390	EF hand family protein, putative, expressed	0	4.27	up	4.25	up	1.12	up
986	LOC_Os08g44520	peptidyl-prolyl cis-trans isomerase, putative, expressed	0	2.74	up	2.53	up	-1	down
987	LOC_Os08g44640	OsSCP41 - Putative Serine Carboxypeptidase homologue, expressed	0.04	2.19	up	1.73	up	-1.09	down
988	LOC_Os09g02180	expressed protein	0	20.43	up	9.39	up	-1.44	down
989	LOC_Os09g03190	expressed protein	0.01	4.06	up	3.3	up	1.06	up
990	LOC_Os09g04480	hypothetical protein	0.04	1.75	up	2.51	up	1.3	up
991	LOC_Os09g06770	RING finger protein, putative, expressed	0.01	1.83	up	2.32	up	-1.11	down
992	LOC_Os09g07150	expressed protein	0.02	2.3	up	3.04	up	1.11	up
993	LOC_Os09g07154	expressed protein	0	3.56	up	3.5	up	-1.22	down
994	LOC_Os09g08464	ATP synthase B chain, putative, expressed	0.05	2.1	up	1.59	up	-1.12	down
995	LOC_Os09g09930	heavy metal transport/detoxification protein, putative, expressed	0.01	2.06	up	1.65	up	-1.07	down
996	LOC_Os09g13080	expressed protein	0	1.28	up	2.61	up	-1.17	down
997	LOC_Os09g13920	expressed protein	0.02	1.83	up	2.34	up	1	up
998	LOC_Os09g15670	protein phosphatase 2C, putative, expressed	0	21.69	up	12.72	up	-1.45	down
999	LOC_Os09g16330	pleiotropic drug resistance protein, putative, expressed	0	3.86	up	4.56	up	1.34	up
1000	LOC_Os09g19790	puromycin-sensitive aminopeptidase, putative, expressed	0.01	2.13	up	1.8	up	-1.08	down
1001	LOC_Os09g19890	expressed protein	0.01	3.29	up	2.64	up	-1.06	down
1002	LOC_Os09g19970	expressed protein	0.03	1.84	up	2.07	up	1.23	up
1003	LOC_Os09g20480	transporter, putative, expressed	0	3.23	up	3.35	up	-1.13	down
1004	LOC_Os09g20990	trehalose-6-phosphate synthase, putative, expressed	0.04	2.02	up	1.53	up	-1.14	down
1005	LOC_Os09g21120	armadillo/beta-catenin repeat family protein, putative, expressed	0	2.81	up	2.43	up	-1.16	down
1006	LOC_Os09g21180	homeobox associated leucine zipper, putative, expressed	0	7.33	up	6.79	up	-1.04	down
1007	LOC_Os09g21919	expressed protein	0.03	3.95	up	3.32	up	-1.15	down
1008	LOC_Os09g23150	monoglyceride lipase, putative, expressed	0.01	2.26	up	2.28	up	1.1	up
1009	LOC_Os09g23590	expressed protein	0	12.86	up	13.59	up	1.02	up
1010	LOC_Os09g23725	expressed protein	0.03	1.89	up	2.18	up	-1.06	down
1011	LOC_Os09g24440	expressed protein	0.01	1.71	up	2.43	up	1.11	up
1012	LOC_Os09g24990	CAF1 family ribonuclease containing protein, putative, expressed	0.04	2.24	up	2.24	up	1.1	up
1013	LOC_Os09g25770	auxin-induced protein 5NG4, putative, expressed	0	5.41	up	4.87	up	-1.01	down
1014	LOC_Os09g26250	expressed protein	0.01	4.22	up	3.87	up	1.1	up
1015	LOC_Os09g26570	CAAX amino terminal protease family protein, putative, expressed	0.01	3.36	up	3.34	up	-1.08	down
1016	LOC_Os09g26700	choline/ethanolamine kinase, putative, expressed	0	3.37	up	4.36	up	1.18	up
1017	LOC_Os09g26780	zinc-finger protein, putative, expressed	0.02	2.55	up	1.6	up	1.06	up
1018	LOC_Os09g26880	aldehyde dehydrogenase, putative, expressed	0	5.07	up	4.58	up	1.04	up
1019	LOC_Os09g27010	tyrosine protein kinase domain containing protein, putative, expressed	0.02	4.03	up	5.72	up	1.27	up
1020	LOC_Os09g27040	GEX1, putative, expressed	0.04	1.75	up	2.81	up	1.43	up
1021	LOC_Os09g27050	HD domain containing protein, putative, expressed	0.01	4.26	up	5.36	up	1.15	up
1022	LOC_Os09g27260	plant viral response family protein, putative, expressed	0	2.56	up	3.47	up	1.29	up
1023	LOC_Os09g27330	oxidoreductase/ transition metal ion binding protein, putative, expressed	0	9.34	up	12.06	up	-1.1	down
1024	LOC_Os09g28210	bHelix-loop-helix transcription factor, putative, expressed	0.01	7.49	up	9.87	up	1.02	up
1025	LOC_Os09g28220	NFKB, putative, expressed	0.01	1.8	up	2.32	up	1.23	up
1026	LOC_Os09g28910	carbonic anhydrase, chloroplast precursor, putative, expressed	0.01	4.87	up	4.52	up	1.04	up
1027	LOC_Os09g29600	OsWAK85 - OsWAK receptor-like cytoplasmic kinase OsWAK-RLCK	0.04	-3.16	down	-2	down	2.26	up
1028	LOC_Os09g29940	auxin-independent growth promoter protein, putative, expressed	0.04	3.15	up	2.46	up	1.09	up
1029	LOC_Os09g30160	zinc finger, C3HC4 type domain containing protein, expressed	0.01	2.92	up	2.21	up	-1.02	down
1030	LOC_Os09g30438	expressed protein	0.02	3.02	up	2.63	up	-1.17	down
1031	LOC_Os09g30474	BPI/LBP family protein At3g20270 precursor, putative, expressed	0	2.42	up	1.92	up	-1.08	down
1032	LOC_Os09g31270	polygalacturonase, putative, expressed	0	3.63	up	2.5	up	-1.07	down
1033	LOC_Os09g31400	ethylene-insensitive 3, putative, expressed	0.01	1.38	up	2.12	up	1.4	up
1034	LOC_Os09g31478	auxin efflux carrier component, putative, expressed	0	5.78	up	4.88	up	-1.07	down
1035	LOC_Os09g31482	splicing factor U2AF, putative, expressed	0.05	3.14	up	2.56	up	-1.01	down
1036	LOC_Os09g31514	dihydroflavonol-4-reductase, putative, expressed	0.04	2.79	up	2.66	up	1.1	up
1037	LOC_Os09g32290	FAD dependent oxidoreductase domain containing protein, expressed	0.01	1.43	up	2.17	up	1.1	up
1038	LOC_Os09g32690	zinc finger, C3HC4 type domain containing protein, expressed	0.01	2.25	up	2.17	up	1.04	up
1039	LOC_Os09g33530	expressed protein	0.04	3.91	up	1.8	up	-1.37	down
1040	LOC_Os09g33580	BEE 1, putative, expressed	0.01	1.48	up	2.08	up	1.22	up
1041	LOC_Os09g33800	arabinogalactan protein, putative, expressed	0	2.12	up	2.16	up	-1.02	down
1042	LOC_Os09g33820	lecithine cholesterol acyltransferase, putative, expressed	0.01	3.3	up	3.06	up	1.03	up
1043	LOC_Os09g33860	protein kinase, putative, expressed	0	2.32	up	2.34	up	1.04	up
1044	LOC_Os09g34160	resistance protein, putative, expressed	0	4.39	up	3.93	up	1.06	up
1045	LOC_Os09g34230	UDP-glucoronosyl/UDP-glucosyl transferase, putative, expressed	0.02	4.07	up	4.69	up	1.17	up
1046	LOC_Os09g35580	expressed protein	0.02	2.9	up	2.09	up	-1.42	down
1047	LOC_Os09g35790	HSF-type DNA-binding domain containing protein, expressed	0.01	4.68	up	5.49	up	1.25	up
1048	LOC_Os09g35800	UDP-glucose 4-epimerase, putative, expressed	0	2.68	up	3.13	up	1.24	up
1049	LOC_Os09g36120	expressed protein	0.01	2.95	up	3.08	up	1.05	up
1050	LOC_Os09g36200	senescence-inducible chloroplast stay-green protein 1, putative, expressed	0	7.48	up	5.22	up	-1.16	down
1051	LOC_Os09g36360	protein of unknown function containing protein, expressed	0.02	2.05	up	2.04	up	1.3	up
1052	LOC_Os09g36790	expressed protein	0	5.67	up	6.23	up	1.07	up
1053	LOC_Os09g37080	expressed protein	0.03	2.05	up	2.66	up	1.16	up
1054	LOC_Os09g37100	phospholipase D, putative, expressed	0	3.86	up	4.1	up	1.09	up
1055	LOC_Os09g37976	cupin domain containing protein, expressed	0.01	4.54	up	3.87	up	-1.01	down
1056	LOC_Os09g38040	hydrolase, NUDIX family protein, expressed	0.02	1.95	up	2.97	up	1.13	up
1057	LOC_Os09g38320	phytoene synthase, chloroplast precursor, putative, expressed	0	4.75	up	5.31	up	1.05	up
1058	LOC_Os09g38550	protein phosphatase 2C, putative, expressed	0.01	2.21	up	2.16	up	-1.06	down
1059	LOC_Os09g38610	ZOS9-18 - C2H2 zinc finger protein, expressed	0.05	2.22	up	2.5	up	1.12	up
1060	LOC_Os09g38920	thiol protease SEN102 precursor, putative, expressed	0.03	3.03	up	2.75	up	-1.09	down
1061	LOC_Os09g38960	potassium transporter, putative, expressed	0.02	3.67	up	3.08	up	1.1	up
1062	LOC_Os09g39910	ABC transporter, ATP-binding protein, putative, expressed	0	5.4	up	4.87	up	-1.09	down
1063	LOC_Os09g39940	plastocyanin-like domain containing protein, putative, expressed	0.02	4.28	up	3.99	up	-1.07	down
1064	LOC_Os09g39960	dynamin family protein, putative, expressed	0	2	up	1.76	up	-1.04	down
1065	LOC_Os10g02920	cytochrome b561, putative, expressed	0.01	2.5	up	4.65	up	1.56	up
1066	LOC_Os10g03850	OsFBX352 - F-box domain containing protein, expressed	0.01	2.61	up	3.24	up	-1.28	down
1067	LOC_Os10g04520	expressed protein	0.03	2.71	up	1.79	up	1.27	up
1068	LOC_Os10g04620	OsPOP20 - Putative Prolyl Oligopeptidase homologue, expressed	0.01	3.03	up	2.65	up	1.07	up
1069	LOC_Os10g05150	KAZ2 - Kazal-type serine protease inhibitor precursor, putative, expressed	0.02	2.03	up	1.18	up	1.05	up
1070	LOC_Os10g07390	hypothetical protein	0.02	1.37	up	2.12	up	1.17	up
1071	LOC_Os10g17489	UDP-glucoronosyl and UDP-glucosyl transferase	0.01	1.81	up	2.99	up	1.26	up
1072	LOC_Os10g20090	CSLH1 - cellulose synthase-like family H, expressed	0.02	2.24	up	1.77	up	1.15	up
1073	LOC_Os10g20230	expressed protein	0.01	2.58	up	3.31	up	1.33	up
1074	LOC_Os10g20250	membrane associated DUF588 domain containing protein	0.01	2.29	up	2.26	up	1.07	up
1075	LOC_Os10g20470	MATE efflux family protein, putative, expressed	0.01	4	up	3.72	up	1.17	up
1076	LOC_Os10g20740	hypothetical protein	0.03	2.65	up	1.33	up	-1.46	down
1077	LOC_Os10g21590	transporter family protein, putative, expressed	0.05	2.9	up	2.98	up	-1.07	down
1078	LOC_Os10g21790	dehydration stress-induced protein, putative, expressed	0.01	1.84	up	2.33	up	1.12	up
1079	LOC_Os10g22430	gibberellin response modulator protein, putative, expressed	0.05	2.15	up	1.65	up	-1.01	down
1080	LOC_Os10g22600	ethylene-responsive transcription factor, putative, expressed	0.02	2.06	up	2.03	up	-1.09	down
1081	LOC_Os10g23240	expressed protein	0	29.75	up	18.38	up	-1.07	down
1082	LOC_Os10g24070	expressed protein	0	2.53	up	2.44	up	1.04	up
1083	LOC_Os10g25010	OsCML8 - Calmodulin-related calcium sensor protein, expressed	0	4.1	up	3.96	up	-1.06	down
1084	LOC_Os10g25030	red chlorophyll catabolite reductase, putative, expressed	0	3.25	up	3.03	up	-1.04	down
1085	LOC_Os10g25400	GDSL-like lipase/acylhydrolase, putative, expressed	0.01	3.23	up	2.99	up	-1.04	down
1086	LOC_Os10g26150	expressed protein	0.02	3.37	up	4.89	up	1.26	up
1087	LOC_Os10g26540	expressed protein	0	2.22	up	2.64	up	1.2	up
1088	LOC_Os10g26620	dof zinc finger domain containing protein, putative, expressed	0.02	3.12	up	2.04	up	-1.23	down
1089	LOC_Os10g28340	heat stress transcription factor, putative, expressed	0	4.48	up	4.98	up	1.29	up
1090	LOC_Os10g30150	universal stress protein domain containing protein, putative, expressed	0.03	2.25	up	1.88	up	-1.02	down
1091	LOC_Os10g31950	3-ketoacyl-CoA thiolase, peroxisomal precursor, putative, expressed	0.02	1.85	up	2.17	up	1.13	up
1092	LOC_Os10g32680	expressed protein	0	4.53	up	3.68	up	-1.07	down
1093	LOC_Os10g32810	beta-amylase, putative, expressed	0.01	4.92	up	4.43	up	1.04	up
1094	LOC_Os10g32940	expressed protein	0.03	1.78	up	2.84	up	1.23	up
1095	LOC_Os10g33450	expressed protein	0	2.77	up	2.37	up	-1.09	down
1096	LOC_Os10g33810	myb-related protein Myb4, putative, expressed	0.01	2.61	up	3.22	up	1.15	up
1097	LOC_Os10g33990	DUF584 domain containing protein, putative, expressed	0.01	2.43	up	2.07	up	-1.15	down
1098	LOC_Os10g35050	aquaporin protein, putative, expressed	0.01	1.97	up	2.3	up	-1.17	down
1099	LOC_Os10g35070	alpha-galactosidase precursor, putative, expressed	0	7.09	up	7.06	up	1.05	up
1100	LOC_Os10g35460	COBRA, putative, expressed	0.04	2.31	up	2.36	up	1.16	up
1101	LOC_Os10g35770	E2F-related protein, putative, expressed	0	2.66	up	2.61	up	1.04	up
1102	LOC_Os10g36180	expressed protein	0.02	8.7	up	5.07	up	-1.26	down
1103	LOC_Os10g37210	FAD dependent oxidoreductase domain containing protein, expressed	0.01	2.96	up	2.8	up	-1.06	down
1104	LOC_Os10g37340	cystathionine gamma-synthase, putative, expressed	0	8.22	up	9.62	up	1.04	up
1105	LOC_Os10g37480	STE_PAK_Ste20_STLK.6 - STE kinases include homologs to sterile 7	0	2.11	up	1.8	up	1.06	up
1106	LOC_Os10g37660	trehalase precursor, putative, expressed	0	45.28	up	55.43	up	-1.01	down
1107	LOC_Os10g38940	fatty acid hydroxylase, putative, expressed	0.01	17.22	up	5.91	up	-2.37	down
1108	LOC_Os10g39100	uncharacterized Cys-rich domain containing protein, putative, expressed	0.01	1.95	up	2.77	up	1.36	up
1109	LOC_Os10g39110	expansin precursor, putative, expressed	0.03	3	up	2.57	up	1.11	up
1110	LOC_Os10g39220	tobamovirus multiplication protein, putative, expressed	0.01	2.23	up	1.81	up	-1.12	down
1111	LOC_Os10g39640	expansin precursor, putative, expressed	0	3.15	up	3.64	up	1.04	up
1112	LOC_Os10g39660	expressed protein	0	3.82	up	3.35	up	1.12	up
1113	LOC_Os10g39670	protein kinase family protein, putative, expressed	0.01	1.87	up	2.27	up	1.18	up
1114	LOC_Os10g39760	WD domain, G-beta repeat domain containing protein, expressed	0	2.03	up	2.04	up	1.06	up
1115	LOC_Os10g39920	expressed protein	0	4.58	up	5.19	up	1.22	up
1116	LOC_Os10g40040	expressed protein	0.05	2.21	up	1.51	up	1.01	up
1117	LOC_Os10g40490	U-box domain containing protein, expressed	0.01	3.11	up	2.67	up	1.19	up
1118	LOC_Os10g40550	CPuORF23 - conserved peptide uORF-containing transcript, expressed	0	5.77	up	9.21	up	1.14	up
1119	LOC_Os10g41360	ARABIDILLO-1, putative, expressed	0	2.13	up	2.32	up	1.04	up
1120	LOC_Os10g41550	beta-amylase, putative, expressed	0	6.65	up	7.9	up	-1.24	down
1121	LOC_Os10g41560	expressed protein	0.02	2.05	up	1.74	up	-1	down
1122	LOC_Os10g41580	protein binding protein, putative, expressed	0	3.5	up	1.83	up	-1.12	down
1123	LOC_Os11g01550	DUF260 domain containing protein, putative, expressed	0.01	3.13	up	2.23	up	-1.32	down
1124	LOC_Os11g02130	peroxidase precursor, putative, expressed	0.03	2	up	2.17	up	1.28	up
1125	LOC_Os11g03300	NAC domain transcription factor, putative, expressed	0.01	16.58	up	9.52	up	-1.29	down
1126	LOC_Os11g03780	alpha-N-arabinofuranosidase, putative, expressed	0.05	3.41	up	2.99	up	-1.05	down
1127	LOC_Os11g04104	major facilitator superfamily antiporter, putative, expressed	0	4.3	up	4.83	up	1.05	up
1128	LOC_Os11g04409	expressed protein	0	2.01	up	2.24	up	1.18	up
1129	LOC_Os11g04560	calmodulin-like protein 1, putative, expressed	0.02	3.61	up	2.08	up	-1.09	down
1130	LOC_Os11g04880	ubiquitin-like protein 5, putative, expressed	0.01	2.19	up	2.01	up	1.03	up
1131	LOC_Os11g05640	bZIP transcription factor domain containing protein, expressed	0.01	2.95	up	3.56	up	-1.43	down
1132	LOC_Os11g06000	expressed protein	0.04	2.17	up	1.61	up	-1.29	down
1133	LOC_Os11g06130	PHD-finger family protein, expressed	0	6.97	up	5.46	up	-1.09	down
1134	LOC_Os11g06770	ethylene-responsive transcription factor ERF110, putative, expressed	0	6.9	up	3.67	up	-1.32	down
1135	LOC_Os11g07600	ABC-2 type transporter domain containing protein, expressed	0	4.24	up	2.9	up	-1.29	down
1136	LOC_Os11g07911	expressed protein	0.01	2.91	up	3.03	up	1.18	up
1137	LOC_Os11g07916	nifU, putative, expressed	0.02	2.49	up	2.31	up	1.03	up
1138	LOC_Os11g07922	short chain dehydrogenase/reductase protein, putative, expressed	0.03	2.38	up	2.15	up	-1.22	down
1139	LOC_Os11g08210	no apical meristem protein, putative, expressed	0	4.37	up	5.06	up	1.04	up
1140	LOC_Os11g09020	amino acid transporter, putative, expressed	0	5.05	up	2.83	up	-1.32	down
1141	LOC_Os11g10590	expressed protein	0.01	2.96	up	2.5	up	-1.01	down
1142	LOC_Os11g10760	NBS-LRR disease resistance protein, putative, expressed	0.01	3.47	up	4.91	up	1.48	up
1143	LOC_Os11g10780	expressed protein	0.02	2.66	up	2.16	up	-1.03	down
1144	LOC_Os11g10980	pyruvate kinase, putative, expressed	0.01	2.4	up	1.79	up	-1.08	down
1145	LOC_Os11g12650	PHD-finger domain containing protein, putative, expressed	0	2.57	up	2.6	up	-1.07	down
1146	LOC_Os11g13440	RGH1A, putative, expressed	0.04	1.72	up	2.06	up	1.42	up
1147	LOC_Os11g13670	gibberellin receptor GID1L2, putative, expressed	0.02	2.72	up	2.43	up	-1.14	down
1148	LOC_Os11g13840	AP2 domain containing protein, expressed	0.03	1.55	up	2.14	up	1.07	up
1149	LOC_Os11g19840	O-methyltransferase, putative, expressed	0.03	13.67	up	7.54	up	-1.09	down
1150	LOC_Os11g20770	expressed protein	0	11.56	up	12.15	up	1.09	up
1151	LOC_Os11g24060	permease domain containing protein, putative, expressed	0.01	2.21	up	1.4	up	-1.05	down
1152	LOC_Os11g25780	PB1 domain containing protein, expressed	0.03	2.31	up	1.74	up	-1.08	down
1153	LOC_Os11g26570	dehydrin, putative, expressed	0	5.48	up	4.3	up	-1.12	down
1154	LOC_Os11g26760	dehydrin, putative, expressed	0	26.74	up	15.87	up	-1.24	down
1155	LOC_Os11g26780	dehydrin, putative, expressed	0	21.77	up	22.32	up	1.07	up
1156	LOC_Os11g26790	dehydrin, putative, expressed	0	8.23	up	10.18	up	1.26	up
1157	LOC_Os11g29820	hypothetical protein	0.04	2	up	2.04	up	-1.22	down
1158	LOC_Os11g29870	WRKY72, expressed	0	2.2	up	2.08	up	1.01	up
1159	LOC_Os11g29900	expressed protein	0.01	2.64	up	2.2	up	1.09	up
1160	LOC_Os11g30290	PHF5-like protein domain containing protein, expressed	0.03	2.35	up	3.23	up	1.07	up
1161	LOC_Os11g30500	HVA22, putative, expressed	0	17.21	up	13.2	up	-1.38	down
1162	LOC_Os11g30760	expressed protein	0.02	3.39	up	3.1	up	-1.31	down
1163	LOC_Os11g32890	expressed protein	0.01	7.63	up	3.88	up	1.33	up
1164	LOC_Os11g34450	14-3-3 protein, putative, expressed	0	3.28	up	4.26	up	1.2	up
1165	LOC_Os11g34760	MMP37-like protein, mitochondrial precursor, putative, expressed	0.02	2.74	up	2.01	up	-1.17	down
1166	LOC_Os11g35080	expressed protein	0.03	4.17	up	3.05	up	-1.02	down
1167	LOC_Os11g36330	hypothetical protein	0.05	2.07	up	1.52	up	-1.33	down
1168	LOC_Os11g38870	helix-loop-helix DNA-binding domain containing protein, expressed	0	1.83	up	2.29	up	1.22	up
1169	LOC_Os11g39220	acyl-coenzyme A oxidase, putative, expressed	0	3.53	up	4.56	up	1.27	up
1170	LOC_Os11g41870	transporter family protein, putative, expressed	0.01	2.35	up	2.71	up	-1.07	down
1171	LOC_Os11g43540	expressed protein	0.04	2.32	up	1.94	up	-1.36	down
1172	LOC_Os11g43650	ompA/MotB, putative, expressed	0.02	2.57	up	3.47	up	1.06	up
1173	LOC_Os11g43760	lipase class 3 family protein, putative, expressed	0.03	3.36	up	2	up	-1.13	down
1174	LOC_Os11g44940	seed maturation protein PM27, putative, expressed	0.05	2.46	up	2.22	up	-1.02	down
1175	LOC_Os11g45740	MYB family transcription factor, putative, expressed	0.03	3.69	up	2.59	up	-1.21	down
1176	LOC_Os11g47809	metallothionein, putative, expressed	0	3.63	up	2.79	up	-1.03	down
1177	LOC_Os11g47820	glucan endo-1,3-beta-glucosidase precursor, putative, expressed	0	3.58	up	3.64	up	1.11	up
1178	LOC_Os11g47840	OsRhmbd18 - Putative Rhomboid homologue, expressed	0.03	2.92	up	2.08	up	1.1	up
1179	LOC_Os12g02094	saposin-like type B, region 1 family protein, putative, expressed	0	2.12	up	1.92	up	-1.17	down
1180	LOC_Os12g02250	STE_PAK_Ste20_Slob_Wnk.3 - STE kinases include homologs to sterile 7	0.02	1.88	up	2.24	up	1.15	up
1181	LOC_Os12g02420	WRKY97, expressed	0.01	3.02	up	1.67	up	-1.31	down
1182	LOC_Os12g03040	no apical meristem protein, putative, expressed	0	9.31	up	6.1	up	-1.32	down
1183	LOC_Os12g03050	no apical meristem protein, putative, expressed	0.04	2.36	up	5.3	up	1.69	up
1184	LOC_Os12g04990	acyl-CoA synthetase protein, putative, expressed	0.01	3.81	up	3.28	up	-1.08	down
1185	LOC_Os12g05210	expressed protein	0	35.22	up	16.17	up	-1.57	down
1186	LOC_Os12g05690	expressed protein	0.01	8.55	up	4.17	up	-1.68	down
1187	LOC_Os12g05840	Cupin domain containing protein, expressed	0.05	2.2	up	5.98	up	-1.04	down
1188	LOC_Os12g06630	OsFBT14 - F-box and tubby domain containing protein, expressed	0.01	2.31	up	1.57	up	-1.29	down
1189	LOC_Os12g06790	hypothetical protein	0.02	2.94	up	3.1	up	1.21	up
1190	LOC_Os12g07030	expressed protein	0	9.46	up	10.17	up	1.18	up
1191	LOC_Os12g08260	dehydrogenase E1 component domain containing protein, expressed	0	3.5	up	3.19	up	1.02	up
1192	LOC_Os12g08700	expressed protein	0	13.01	up	12.67	up	1.27	up
1193	LOC_Os12g10750	ARGOS, putative, expressed	0.01	2.56	up	3.46	up	1.38	up
1194	LOC_Os12g12260	diacylglycerol kinase 1, putative, expressed	0	2.34	up	3.61	up	1.4	up
1195	LOC_Os12g12880	expressed protein	0	2.34	up	2.44	up	-1.04	down
1196	LOC_Os12g13640	glycosyltransferase, putative, expressed	0	3.2	up	3.27	up	1.25	up
1197	LOC_Os12g14220	expressed protein	0.01	2.91	up	1.42	up	-1.17	down
1198	LOC_Os12g17804	expressed protein	0	11.74	up	6.69	up	-1.18	down
1199	LOC_Os12g18650	Regulator of chromosome condensation domain containing protein	0.01	2.26	up	1.97	up	1.08	up
1200	LOC_Os12g21710	nnrU, putative, expressed	0.01	2.38	up	2.56	up	-1.06	down
1201	LOC_Os12g23980	OsSub63 - Putative Subtilisin homologue, expressed	0.03	2.13	up	1.4	up	-1.14	down
1202	LOC_Os12g24020	rhodanese-like domain containing protein, putative, expressed	0.01	3.85	up	2.82	up	-1.27	down
1203	LOC_Os12g24580	Lg106, putative, expressed	0.01	2.49	up	2.02	up	1.03	up
1204	LOC_Os12g26030	FACT complex subunit SPT16, putative, expressed	0	2.34	up	2.14	up	-1.2	down
1205	LOC_Os12g26050	hypothetical protein	0.03	1.41	up	2.01	up	1.83	up
1206	LOC_Os12g29220	nodulin MtN3 family protein, putative, expressed	0.03	3.48	up	2.24	up	-1.17	down
1207	LOC_Os12g29330	no apical meristem protein, putative, expressed	0.01	2.66	up	2.04	up	1.06	up
1208	LOC_Os12g29400	GRAM domain containing protein, expressed	0	12.15	up	11.37	up	-1.02	down
1209	LOC_Os12g30030	IscA-like iron-sulfur assembly protein, mitochondrial precursor	0.02	2.24	up	1.98	up	1.03	up
1210	LOC_Os12g30740	hypothetical protein	0.05	2.34	up	3.16	up	1.29	up
1211	LOC_Os12g32250	WRKY96, expressed	0	2.23	up	1.99	up	-1.01	down
1212	LOC_Os12g32610	expressed protein	0.02	7.43	up	8.42	up	1.94	up
1213	LOC_Os12g34440	expressed protein	0	3.79	up	4.91	up	1.17	up
1214	LOC_Os12g34450	auxin-binding protein 4 precursor, putative, expressed	0.02	2.43	up	2.22	up	-1.23	down
1215	LOC_Os12g36430	expressed protein	0	4.84	up	4.08	up	-1.12	down
1216	LOC_Os12g37550	PPR repeat domain containing protein, putative, expressed	0	2.41	up	2.12	up	1.01	up
1217	LOC_Os12g37860	expressed protein	0	2.73	up	2.48	up	-1.01	down
1218	LOC_Os12g39110	zinc finger, C3HC4 type domain containing protein, expressed	0.05	2.02	up	1.45	up	-1.22	down
1219	LOC_Os12g39320	DUF221 domain containing protein, expressed	0.02	2.1	up	1.97	up	1.04	up
1220	LOC_Os12g39400	ZOS12-09 - C2H2 zinc finger protein, expressed	0.02	3.32	up	2.66	up	1.01	up
1221	LOC_Os12g40260	WD-40 repeat family protein, putative, expressed	0	2.66	up	3.59	up	1.2	up
1222	LOC_Os12g40520	MATH domain containing protein, expressed	0.03	1.59	up	2.04	up	1.23	up
1223	LOC_Os12g41250	methylcrotonoyl-CoA carboxylase subunit alpha	0.01	3.77	up	3.59	up	-1.01	down
1224	LOC_Os12g42280	9-cis-epoxycarotenoid dioxygenase 1, chloroplast precursor	0.03	2.6	up	2.11	up	-1.06	down
1225	LOC_Os12g42910	sodium/calcium exchanger protein, putative, expressed	0.01	3.2	up	3.01	up	1.24	up
1226	LOC_Os12g43550	ras-related protein, putative, expressed	0.04	2.61	up	1.94	up	-1.08	down
1227	LOC_Os12g43560	zinc finger, putative, expressed	0	2.25	up	2.3	up	-1.03	down
1228	LOC_Os12g43580	expressed protein	0.02	2.64	up	3.35	up	1.19	up
1229	LOC_Os12g43630	lactate/malate dehydrogenase, putative, expressed	0.02	2.71	up	2.08	up	1.14	up
1230	LOC_Os12g43720	early-responsive to dehydration protein-related, putative, expressed	0.01	7.93	up	7.73	up	-1	down
1231	LOC_Os12g44170	pentatricopeptide, putative, expressed	0.04	2.26	up	1.6	up	-1.05	down
1232	LOC_Os12g44380	sucrose transporter, putativ, expressed	0	2.39	up	2.47	up	-1.03	down
1233	LOC_Os11g38790	expressed protein	0.05	-3.88	down	-1.92	down	1.95	up
1234	LOC_Os02g58220	RPA2A - Putative single-stranded DNA binding complex subunit 2	0	-3.69	down	-1.91	down	1.29	up
1235	LOC_Os10g30951	expressed protein	0.04	-3.55	down	-1.62	down	1.29	up
1236	LOC_Os10g02260	peptide transporter PTR2, putative, expressed	0	-3.54	down	-1.96	down	1.33	up
1237	LOC_Os04g30800	ER lumen protein retaining receptor, putative, expressed	0.02	-3.21	down	-1.8	down	1.26	up
1238	LOC_Os01g61690	OsSCP5 - Putative Serine Carboxypeptidase homologue, expressed	0.03	-3.2	down	-1.97	down	1.37	up
1239	LOC_Os03g38980	tRNA synthetases class II domain containing protein, expressed	0.03	-3.19	down	-1.97	down	1.04	up
1240	LOC_Os02g49820	RNA recognition motif family protein, expressed	0.01	-3.15	down	-1.92	down	1.12	up
1241	LOC_Os05g36960	protein kinase, putative, expressed	0.01	-3.1	down	-1.97	down	1.27	up
1242	LOC_Os12g25690	UDP-glucose 6-dehydrogenase, putative, expressed	0.01	-3.06	down	-1.7	down	1.62	up
1243	LOC_Os03g02110	WD domain, G-beta repeat domain containing protein, expressed	0.02	-3.03	down	-1.99	down	-1.04	down
1244	LOC_Os11g08090	expressed protein	0	-3.02	down	-1.91	down	1.11	up
1245	LOC_Os12g19040	expressed protein	0.02	-3	down	-1.91	down	1.03	up
1246	LOC_Os08g17160	plastocyanin-like domain containing protein, putative, expressed	0.03	-2.98	down	-1.81	down	1.13	up
1247	LOC_Os03g55120	plastocyanin-like domain containing protein, putative, expressed	0.04	-2.92	down	-1.79	down	1.2	up
1248	LOC_Os03g02290	kinesin motor domain containing protein, putative, expressed	0.04	-2.91	down	-1.67	down	1.1	up
1249	LOC_Os12g43363	fatty acid hydroxylase, putative, expressed	0.03	-2.85	down	-2	down	1.17	up
1250	LOC_Os07g40800	PPR repeat domain containing protein, putative, expressed	0.02	-2.83	down	-1.98	down	1.16	up
1251	LOC_Os05g49370	DUF1645 domain containing protein, putative, expressed	0.03	-2.82	down	-1.96	down	1.25	up
1252	LOC_Os09g36860	acyl carrier protein, putative, expressed	0	-2.82	down	-1.77	down	1.24	up
1253	LOC_Os06g45990	patellin-5, putative, expressed	0.01	-2.81	down	-1.89	down	1.26	up
1254	LOC_Os07g20544	aspartokinase, chloroplast precursor, putative, expressed	0.04	-2.8	down	-1.99	down	1.19	up
1255	LOC_Os07g23880	glycosyl hydrolase, family 31, putative, expressed	0.02	-2.79	down	-1.93	down	1.14	up
1256	LOC_Os06g40950	DNA-directed RNA polymerase I subunit RPA1, putative, expressed	0.02	-2.78	down	-1.97	down	1.11	up
1257	LOC_Os11g05556	signal recognition particle 54 kDa protein, putative, expressed	0.02	-2.78	down	-1.93	down	1.01	up
1258	LOC_Os07g19030	tic22-like family domain containing protein, expressed	0.05	-2.78	down	-1.85	down	1.06	up
1259	LOC_Os08g39430	thylakoid lumenal 19 kDa protein, chloroplast precursor, putative, expressed	0.01	-2.77	down	-1.72	down	1.12	up
1260	LOC_Os12g13950	POLA2 - Putative DNA polymerase alpha complex subunit, expressed	0	-2.77	down	-1.73	down	1.17	up
1261	LOC_Os07g02210	eukaryotic translation initiation factor 5A, putative, expressed	0.02	-2.74	down	-1.67	down	1.03	up
1262	LOC_Os06g10230	receptor-like protein kinase 5 precursor, putative, expressed	0.03	-2.73	down	-1.74	down	1.22	up
1263	LOC_Os05g06720	GDSL-like lipase/acylhydrolase, putative, expressed	0	-2.73	down	-1.88	down	1.26	up
1264	LOC_Os09g20980	RING-H2 finger protein, putative, expressed	0.01	-2.72	down	-2	down	1.48	up
1265	LOC_Os10g36350	MSP domain containing protein, putative, expressed	0	-2.71	down	-1.86	down	1.29	up
1266	LOC_Os01g61880	respiratory burst oxidase, putative, expressed	0.01	-2.71	down	-1.87	down	1.23	up
1267	LOC_Os01g54620	CESA4 - cellulose synthase, expressed	0.02	-2.7	down	-1.86	down	1.19	up
1268	LOC_Os12g18770	oxysterol-binding protein, putative, expressed	0.01	-2.69	down	-1.86	down	1.13	up
1269	LOC_Os03g20720	GTPase-activating protein, putative, expressed	0	-2.69	down	-1.76	down	1.31	up
1270	LOC_Os02g55110	expressed protein	0.01	-2.64	down	-1.73	down	1.2	up
1271	LOC_Os01g52010	alliin lyase precursor, putative, expressed	0.02	-2.64	down	-1.83	down	1.16	up
1272	LOC_Os07g45300	tim44-like domain containing protein, expressed	0.04	-2.64	down	-1.64	down	-1.05	down
1273	LOC_Os02g16670	ATP-binding domain-containing protein, putative, expressed	0.03	-2.64	down	-1.95	down	1.08	up
1274	LOC_Os03g29740	LSM domain containing protein, expressed	0.02	-2.63	down	-1.62	down	1.23	up
1275	LOC_Os01g66110	methyltransferase, putative, expressed	0.03	-2.62	down	-1.84	down	1.18	up
1276	LOC_Os03g49210	BRCA1 C Terminus domain containing protein, expressed	0.02	-2.62	down	-1.88	down	1.04	up
1277	LOC_Os06g19640	39S ribosomal protein L46, mitochondrial precursor, putative, expressed	0	-2.62	down	-1.97	down	1.11	up
1278	LOC_Os12g38810	expressed protein	0.04	-2.61	down	-1.81	down	1.41	up
1279	LOC_Os06g10109	expressed protein	0.02	-2.6	down	-1.95	down	1.34	up
1280	LOC_Os02g36550	phosphopantothenate--cysteine ligase, putative, expressed	0.01	-2.6	down	-1.7	down	1.16	up
1281	LOC_Os01g64820	POLA1 - Putative DNA polymerase alpha catalytic subunit, expressed	0.05	-2.6	down	-1.44	down	1.15	up
1282	LOC_Os03g52650	syntaxin-related protein, putative, expressed	0.02	-2.59	down	-1.89	down	1.19	up
1283	LOC_Os05g48510	phenylalanyl-tRNA synthetase beta chain, putative, expressed	0.01	-2.58	down	-1.82	down	1.08	up
1284	LOC_Os03g31070	protein kinase, putative, expressed	0.01	-2.57	down	-1.82	down	1.52	up
1285	LOC_Os09g28200	HSF-type DNA-binding domain containing protein, expressed	0.02	-2.56	down	-1.82	down	1.04	up
1286	LOC_Os01g40110	ZOS1-11 - C2H2 zinc finger protein, expressed	0.01	-2.55	down	-1.8	down	1.23	up
1287	LOC_Os09g25880	expressed protein	0.04	-2.55	down	-1.97	down	1.44	up
1288	LOC_Os03g02480	inner membrane protein, putative, expressed	0.04	-2.55	down	-1.86	down	1.17	up
1289	LOC_Os07g40770	myosin heavy chain-related, putative, expressed	0.05	-2.54	down	-1.52	down	1.04	up
1290	LOC_Os02g04270	DNA polymerase V, putative, expressed	0.03	-2.54	down	-1.91	down	1.02	up
1291	LOC_Os06g35470	L1P family of ribosomal proteins domain containing protein, expressed	0.03	-2.52	down	-1.91	down	1.2	up
1292	LOC_Os01g07260	expressed protein	0.01	-2.52	down	-1.93	down	-1.08	down
1293	LOC_Os01g72230	stromal membrane-associated protein, putative, expressed	0.03	-2.51	down	-1.9	down	1.15	up
1294	LOC_Os12g21798	40S ribosomal protein S3a, putative, expressed	0.03	-2.51	down	-1.99	down	1.04	up
1295	LOC_Os02g55410	MCM5 - Putative minichromosome maintenance MCM complex subunit 5	0	-2.51	down	-1.87	down	-1.03	down
1296	LOC_Os04g47250	cytochrome P450, putative, expressed	0.01	-2.51	down	-1.39	down	1.23	up
1297	LOC_Os06g08320	60S ribosomal protein L39, putative, expressed	0.01	-2.51	down	-1.48	down	1.09	up
1298	LOC_Os06g45390	expressed protein	0.02	-2.5	down	-1.45	down	1.15	up
1299	LOC_Os01g04910	TP53RK-binding protein, putative, expressed	0.01	-2.5	down	-1.91	down	1.07	up
1300	LOC_Os07g05010	helix-loop-helix DNA-binding domain containing protein, expressed	0.02	-2.5	down	-1.98	down	1.13	up
1301	LOC_Os07g38260	insulin-degrading enzyme, putative, expressed	0.04	-2.49	down	-1.57	down	1.17	up
1302	LOC_Os08g18920	protein kinase domain containing protein, expressed	0.02	-2.49	down	-1.96	down	1.36	up
1303	LOC_Os10g25600	expressed protein	0.03	-2.48	down	-1.52	down	1.39	up
1304	LOC_Os03g07580	OsNucAP1 - Putative Nucleoporin Autopeptidase homologue, expressed	0.03	-2.48	down	-1.72	down	1.02	up
1305	LOC_Os05g36990	ATOFP18/OFP18, putative, expressed	0.04	-2.47	down	-1.85	down	1.11	up
1306	LOC_Os05g37160	tubulin/FtsZ domain containing protein, putative, expressed	0.01	-2.47	down	-1.75	down	1.14	up
1307	LOC_Os02g58270	metallo-beta-lactamase family protein, putative, expressed	0.01	-2.47	down	-1.78	down	1.1	up
1308	LOC_Os05g51470	2-aminoethanethiol dioxygenase, putative, expressed	0.01	-2.47	down	-1.76	down	1.22	up
1309	LOC_Os05g42330	secretory carrier-associated membrane protein, putative, expressed	0.03	-2.47	down	-1.58	down	1.04	up
1310	LOC_Os05g36010	OsSub47 - Putative Subtilisin homologue, expressed	0.01	-2.46	down	-1.91	down	1.08	up
1311	LOC_Os02g57100	expressed protein	0.03	-2.46	down	-1.92	down	1.02	up
1312	LOC_Os03g55280	semialdehyde dehydrogenase, NAD binding domain containing protein	0.03	-2.45	down	-1.89	down	1.12	up
1313	LOC_Os01g25820	respiratory burst oxidase, putative, expressed	0.01	-2.45	down	-1.97	down	1.15	up
1314	LOC_Os06g19070	cytochrome P450, putative, expressed	0.01	-2.45	down	-1.55	down	1.1	up
1315	LOC_Os07g06680	fasciclin domain containing protein, expressed	0.03	-2.45	down	-1.5	down	1.18	up
1316	LOC_Os04g48130	OsRhmbd11 - Putative Rhomboid homologue, expressed	0	-2.45	down	-1.65	down	1.33	up
1317	LOC_Os05g32500	expressed protein	0.04	-2.45	down	-1.37	down	1.34	up
1318	LOC_Os04g51100	COBW domain containing protein, putative, expressed	0.02	-2.45	down	-1.98	down	-1.03	down
1319	LOC_Os02g52280	expressed protein	0.02	-2.44	down	-1.81	down	1.12	up
1320	LOC_Os09g36350	endoglucanase, putative, expressed	0.01	-2.44	down	-1.7	down	1.16	up
1321	LOC_Os02g34430	serine/threonine-protein kinase, putative, expressed	0.05	-2.42	down	-1.73	down	1.2	up
1322	LOC_Os05g35520	deoxynucleoside kinase family, putative, expressed	0.02	-2.42	down	-1.9	down	1.02	up
1323	LOC_Os12g41860	START domain containing protein, expressed	0.01	-2.42	down	-1.77	down	1.04	up
1324	LOC_Os03g55360	heat shock protein DnaJ, putative, expressed	0.04	-2.41	down	-1.75	down	1.18	up
1325	LOC_Os03g61019	mitochondrial import inner membrane translocase subunit Tim	0.04	-2.41	down	-1.79	down	1.35	up
1326	LOC_Os01g05010	mitochondrial glycoprotein, putative, expressed	0.05	-2.4	down	-1.91	down	-1.07	down
1327	LOC_Os01g52550	ABC transporter, ATP-binding protein, putative, expressed	0.03	-2.4	down	-1.79	down	1.07	up
1328	LOC_Os07g46720	nucleolar protein 5A, putative, expressed	0.04	-2.4	down	-1.94	down	-1.07	down
1329	LOC_Os02g56740	translation initiation factor eIF-2B subunit epsilon, putative, expressed	0.01	-2.4	down	-1.99	down	1.22	up
1330	LOC_Os02g28810	ribosomal protein, putative, expressed	0.04	-2.4	down	-1.48	down	1.26	up
1331	LOC_Os08g06090	zinc finger, C3HC4 type domain containing protein, expressed	0.01	-2.4	down	-1.62	down	1.31	up
1332	LOC_Os12g07880	dynamin family protein, putative, expressed	0.02	-2.39	down	-1.97	down	-1.06	down
1333	LOC_Os04g33210	ERD1 protein, chloroplast precursor, putative, expressed	0.01	-2.39	down	-1.92	down	1.02	up
1334	LOC_Os09g12500	EMB1381, putative, expressed	0.02	-2.39	down	-1.61	down	-1	down
1335	LOC_Os08g08110	diacylglycerol kinase, putative, expressed	0.02	-2.39	down	-1.99	down	1.01	up
1336	LOC_Os01g43220	chitinase domain-containing protein 1 precursor, putative, expressed	0.03	-2.39	down	-1.97	down	1.13	up
1337	LOC_Os01g68830	expressed protein	0.03	-2.39	down	-1.52	down	1.17	up
1338	LOC_Os05g11550	serine/threonine protein phosphatase 5, putative, expressed	0.04	-2.39	down	-1.67	down	1.26	up
1339	LOC_Os01g33090	expressed protein	0.01	-2.38	down	-1.48	down	1.25	up
1340	LOC_Os02g47180	WD repeat-containing protein, putative, expressed	0.01	-2.38	down	-1.8	down	1.14	up
1341	LOC_Os01g67110	expressed protein	0.03	-2.37	down	-1.45	down	1.2	up
1342	LOC_Os04g43580	DUF640 domain containing protein, putative, expressed	0.02	-2.37	down	-1.56	down	1.21	up
1343	LOC_Os07g44004	expressed protein	0.05	-2.37	down	-1.78	down	-1.03	down
1344	LOC_Os08g05870	oxysterol-binding protein-related protein 6, putative, expressed	0.04	-2.37	down	-2	down	1.18	up
1345	LOC_Os01g27730	GTPase of unknown function domain containing protein	0.04	-2.36	down	-1.99	down	1.01	up
1346	LOC_Os10g40420	LTPL138 - Protease inhibitor	0.04	-2.36	down	-1.42	down	1.57	up
1347	LOC_Os09g04490	inactive receptor kinase At1g27190 precursor, putative, expressed	0.01	-2.36	down	-1.67	down	-1.02	down
1348	LOC_Os01g48874	wax synthase, putative, expressed	0.04	-2.35	down	-1.55	down	-1.08	down
1349	LOC_Os03g18300	chloroplast unusual positioning protein, putative, expressed	0.05	-2.35	down	-1.67	down	1.17	up
1350	LOC_Os05g09704	HAD superfamily phosphatase, putative, expressed	0.04	-2.35	down	-1.86	down	1.12	up
1351	LOC_Os04g50890	secretory carrier-associated membrane protein, putative, expressed	0.01	-2.34	down	-1.83	down	1.12	up
1352	LOC_Os04g50990	L11 domain containing ribosomal protein, putative, expressed	0.02	-2.34	down	-1.7	down	1.08	up
1353	LOC_Os08g29200	BURP domain containing protein, expressed	0.04	-2.34	down	-1.76	down	1.08	up
1354	LOC_Os03g52040	OsSCP19 - Putative Serine Carboxypeptidase homologue, expressed	0.02	-2.33	down	-1.66	down	1.2	up
1355	LOC_Os05g01910	pumilio-family RNA binding protein, putative, expressed	0.04	-2.33	down	-1.7	down	1.11	up
1356	LOC_Os09g39670	oxidoreductase	0.02	-2.33	down	-1.9	down	1.11	up
1357	LOC_Os03g18590	malonyl CoA-acyl carrier protein transacylase	0	-2.33	down	-1.67	down	1.12	up
1358	LOC_Os03g61600	phosphoribosylformylglycinamidine synthase, putative, expressed	0.01	-2.33	down	-1.91	down	1.04	up
1359	LOC_Os04g40720	expressed protein	0.02	-2.32	down	-1.92	down	1.09	up
1360	LOC_Os07g38760	HEAT repeat family protein, putative, expressed	0	-2.32	down	-1.83	down	1.09	up
1361	LOC_Os05g04650	expressed protein	0	-2.32	down	-1.81	down	1.26	up
1362	LOC_Os01g43150	OsFtsH9 FtsH protease, homologue of AtFtsH11, expressed	0	-2.31	down	-1.96	down	1.05	up
1363	LOC_Os12g16410	isoflavone reductase, putative, expressed	0.01	-2.31	down	-1.22	down	1.46	up
1364	LOC_Os05g06770	40S ribosomal protein S27a, putative, expressed	0.02	-2.31	down	-1.86	down	1.12	up
1365	LOC_Os06g03640	BAG domain containing protein, expressed	0.01	-2.31	down	-1.83	down	1.31	up
1366	LOC_Os02g50550	dynamin, putative, expressed	0	-2.31	down	-2	down	1.06	up
1367	LOC_Os02g57040	dehydrogenase, putative, expressed	0	-2.3	down	-1.96	down	1.04	up
1368	LOC_Os02g55950	ATMAK10, putative, expressed	0.04	-2.3	down	-1.97	down	1.09	up
1369	LOC_Os01g08260	pleiotropic drug resistance protein 4, putative, expressed	0.01	-2.3	down	-1.63	down	1.16	up
1370	LOC_Os05g30030	expressed protein	0.01	-2.29	down	-1.67	down	-1.07	down
1371	LOC_Os05g09740	HAD superfamily phosphatase, putative, expressed	0.04	-2.29	down	-1.54	down	1.21	up
1372	LOC_Os08g02400	40S ribosomal protein S13, putative, expressed	0.02	-2.29	down	-1.36	down	-1.08	down
1373	LOC_Os05g10630	O-sialoglycoprotein endopeptidase, putative, expressed	0.04	-2.29	down	-1.79	down	1.2	up
1374	LOC_Os11g06750	ribosomal protein L3, putative, expressed	0.03	-2.29	down	-1.92	down	1.03	up
1375	LOC_Os05g07300	serine/threonine-protein kinase receptor precursor, putative, expressed	0	-2.28	down	-1.89	down	1.64	up
1376	LOC_Os08g41470	proteophosphoglycan ppg4, putative, expressed	0.02	-2.28	down	-1.76	down	1.29	up
1377	LOC_Os01g72700	expressed protein	0.02	-2.28	down	-1.92	down	1.07	up
1378	LOC_Os01g65350	deoxynucleoside kinase family, putative, expressed	0.04	-2.28	down	-1.9	down	1.31	up
1379	LOC_Os06g20370	microtubule associated protein, putative, expressed	0.04	-2.28	down	-1.96	down	1.05	up
1380	LOC_Os07g31720	GTPase activating protein, putative, expressed	0.02	-2.27	down	-1.78	down	1.45	up
1381	LOC_Os04g22390	short chain dehydrogenase/reductase protein, putative, expressed	0.04	-2.27	down	-1.95	down	1.34	up
1382	LOC_Os02g56280	zinc finger family protein, putative, expressed	0.01	-2.27	down	-1.76	down	1.14	up
1383	LOC_Os05g37730	MYB family transcription factor, putative, expressed	0.02	-2.27	down	-1.88	down	1.06	up
1384	LOC_Os08g39490	expressed protein	0	-2.27	down	-1.47	down	1.36	up
1385	LOC_Os10g08879	nucleotide-sensitive chloride conductance regulator containing protein	0.05	-2.27	down	-1.74	down	-1.14	down
1386	LOC_Os06g05359	NBS-LRR disease resistance protein, putative, expressed	0.02	-2.26	down	-1.77	down	1.36	up
1387	LOC_Os11g05550	expressed protein	0.01	-2.26	down	-1.93	down	1.02	up
1388	LOC_Os10g33720	methyltransferase, putative, expressed	0.01	-2.26	down	-1.89	down	1.24	up
1389	LOC_Os02g02390	S1 RNA binding domain containing protein, expressed	0.03	-2.26	down	-1.92	down	1.1	up
1390	LOC_Os03g18570	40S ribosomal protein S7, putative, expressed	0.04	-2.26	down	-1.17	down	1.28	up
1391	LOC_Os01g70380	serine palmitoyltransferase 2, putative, expressed	0.01	-2.26	down	-1.86	down	1.2	up
1392	LOC_Os01g41030	ribosomal protein L25, putative, expressed	0.01	-2.25	down	-1.34	down	1.25	up
1393	LOC_Os12g18150	ZOS12-04 - C2H2 zinc finger protein, expressed	0.01	-2.25	down	-1.63	down	-1	down
1394	LOC_Os03g49620	BRASSINOSTEROID INSENSITIVE 1-associated receptor kinase 1 precursor	0.01	-2.25	down	-1.9	down	1.12	up
1395	LOC_Os05g33690	receptor-like protein kinase precursor, putative, expressed	0.05	-2.25	down	-1.53	down	1.07	up
1396	LOC_Os04g36050	cleft lip and palate transmembrane protein 1, putative, expressed	0.05	-2.24	down	-1.93	down	1.03	up
1397	LOC_Os03g61790	RNA 3-terminal phosphate cyclase, putative, expressed	0	-2.24	down	-1.79	down	-1.1	down
1398	LOC_Os01g04730	ribosomal protein L24, putative, expressed	0.04	-2.24	down	-1.75	down	1.07	up
1399	LOC_Os01g42960	TTL1, putative, expressed	0.02	-2.24	down	-1.85	down	1.05	up
1400	LOC_Os09g33620	Leucine Rich Repeat domain containing protein, expressed	0.03	-2.24	down	-1.4	down	1.24	up
1401	LOC_Os04g40950	glyceraldehyde-3-phosphate dehydrogenase, putative, expressed	0.02	-2.24	down	-1.8	down	-1.01	down
1402	LOC_Os03g11400	targeting protein-related, putative, expressed	0.01	-2.24	down	-1.81	down	1.1	up
1403	LOC_Os02g57140	expressed protein	0.03	-2.23	down	-1.74	down	1.12	up
1404	LOC_Os11g08980	preprotein translocase secA family protein, putative, expressed	0.01	-2.23	down	-1.94	down	1.06	up
1405	LOC_Os04g59330	expressed protein	0.04	-2.23	down	-1.75	down	1.19	up
1406	LOC_Os06g37070	expressed protein	0.01	-2.22	down	-1.63	down	1.26	up
1407	LOC_Os02g50640	HEAT repeat family protein, putative, expressed	0.02	-2.22	down	-1.84	down	1.1	up
1408	LOC_Os04g50208	phosphoenolpyruvate carboxykinase, putative, expressed	0.01	-2.22	down	-1.48	down	1.03	up
1409	LOC_Os04g54810	beta-D-xylosidase, putative, expressed	0.02	-2.22	down	-2	down	-1.01	down
1410	LOC_Os09g07350	fasciclin-like arabinogalactan protein 8 precursor, putative, expressed	0.04	-2.22	down	-1.68	down	1.16	up
1411	LOC_Os05g38170	phosphoribosyl transferase, putative, expressed	0.03	-2.22	down	-1.89	down	-1.03	down
1412	LOC_Os03g03610	1,3-beta-glucan synthase component domain containing protein	0.03	-1.94	down	-2.25	down	1.07	up
1413	LOC_Os02g57990	methionine adenosyltransferase regulatory beta subunit-related	0.04	-2.21	down	-1.64	down	1.03	up
1414	LOC_Os06g07160	expressed protein	0.02	-2.21	down	-1.79	down	1.05	up
1415	LOC_Os04g54840	DNA-directed RNA polymerase subunit, putative, expressed	0.01	-2.21	down	-1.52	down	-1.11	down
1416	LOC_Os12g42876	5-methyltetrahydropteroyltriglutamate--homocysteine methyltransferase	0	-2.21	down	-1.59	down	1.1	up
1417	LOC_Os11g35500	receptor-like protein kinase 5 precursor, putative, expressed	0.05	-2.2	down	-1.36	down	1.33	up
1418	LOC_Os01g71230	nascent polypeptide-associated complex subunit alpha-like protein 3	0.02	-2.2	down	-1.57	down	1.06	up
1419	LOC_Os11g05290	stress responsive A/B Barrel domain containing protein, expressed	0.02	-2.2	down	-1.87	down	1.05	up
1420	LOC_Os03g32150	expressed protein	0.03	-2.2	down	-1.91	down	1.07	up
1421	LOC_Os07g06980	histone deacetylase, putative, expressed	0	-2.2	down	-1.86	down	1.06	up
1422	LOC_Os01g74190	radical SAM enzyme, putative, expressed	0.02	-2.2	down	-1.74	down	-1.06	down
1423	LOC_Os08g44870	MATE efflux family protein, putative, expressed	0.04	-2.2	down	-1.78	down	1.4	up
1424	LOC_Os05g46550	adaptor complexes medium subunit family domain containing protein	0.04	-2.2	down	-1.47	down	-1.02	down
1425	LOC_Os03g59240	carboxyl-terminal peptidase, putative, expressed	0.02	-2.2	down	-1.6	down	1.18	up
1426	LOC_Os02g13560	transporter family protein, putative, expressed	0.02	-2.19	down	-1.98	down	1.17	up
1427	LOC_Os09g10600	enoyl-acyl-carrier-protein reductase NADH, chloroplast precursor	0.04	-2.19	down	-1.49	down	1.2	up
1428	LOC_Os02g49520	armadillo/beta-catenin repeat family protein, putative, expressed	0.04	-2.19	down	-1.07	down	1.35	up
1429	LOC_Os11g30560	dehydrogenase/reductase, putative, expressed	0.03	-2.19	down	-1.83	down	1.33	up
1430	LOC_Os03g31044	expressed protein	0.04	-2.19	down	-1.69	down	1.2	up
1431	LOC_Os06g13060	heat shock protein DnaJ, putative, expressed	0.03	-2.19	down	-1.73	down	1.15	up
1432	LOC_Os02g52860	phosphate carrier protein, mitochondrial precursor, putative, expressed	0	-2.18	down	-1.95	down	1.05	up
1433	LOC_Os03g64030	receptor protein kinase, putative, expressed	0.01	-2.18	down	-1.52	down	1.2	up
1434	LOC_Os07g47700	NAD dependent epimerase/dehydratase family domain containing protein	0.03	-2.18	down	-2	down	1.18	up
1435	LOC_Os09g13740	SET domain containing protein, expressed	0.02	-2.18	down	-1.8	down	1.08	up
1436	LOC_Os04g35114	receptor-like kinase, putative, expressed	0.02	-2.18	down	-1.77	down	1.16	up
1437	LOC_Os09g04710	GDSL-like lipase/acylhydrolase, putative, expressed	0.02	-2.18	down	-1.78	down	1.21	up
1438	LOC_Os04g23890	AGC_PVPK_like_kin82y.10 - ACG kinases include homologs to PKA	0.03	-2.18	down	-1.96	down	1.08	up
1439	LOC_Os02g08100	AMP-binding domain containing protein, expressed	0.04	-2.18	down	-1.62	down	1.04	up
1440	LOC_Os03g21730	receptor-like protein kinase precursor, putative, expressed	0.01	-2.17	down	-1.78	down	1.08	up
1441	LOC_Os03g36780	elongation factor, putative, expressed	0.01	-2.17	down	-1.96	down	-1.02	down
1442	LOC_Os03g50860	histidine kinase, putative, expressed	0.01	-2.17	down	-1.9	down	-1.03	down
1443	LOC_Os02g13100	protein phosphatase 2C, putative, expressed	0.02	-2.17	down	-1.95	down	1.07	up
1444	LOC_Os01g11040	SCAR-like protein 2, putative, expressed	0.02	-2.17	down	-1.86	down	1.07	up
1445	LOC_Os11g05562	40S ribosomal protein S25, putative, expressed	0.03	-2.17	down	-1.69	down	1.13	up
1446	LOC_Os07g23520	expressed protein	0.04	-2.16	down	-1.47	down	1.36	up
1447	LOC_Os03g59280	plastocyanin-like domain containing protein, putative, expressed	0.02	-2.16	down	-1.83	down	-1.09	down
1448	LOC_Os01g56140	expressed protein	0	-2.16	down	-1.84	down	1.13	up
1449	LOC_Os01g59140	DNA-directed RNA polymerases I, II, and III subunit RPABC1	0.02	-2.16	down	-1.64	down	1.23	up
1450	LOC_Os06g30390	oxidoreductase/ transition metal ion binding protein, putative, expressed	0.02	-2.16	down	-1.84	down	1.22	up
1451	LOC_Os01g49770	zinc finger, C3HC4 type domain containing protein, expressed	0	-2.16	down	-1.87	down	1.08	up
1452	LOC_Os09g19940	cwfJ-like family protein, putative, expressed	0.04	-2.15	down	-1.92	down	1.2	up
1453	LOC_Os04g51880	GHMP kinases ATP-binding protein, putative, expressed	0	-2.15	down	-1.86	down	1.14	up
1454	LOC_Os06g47290	growth regulator related protein, putative, expressed	0	-2.15	down	-1.97	down	-1.11	down
1455	LOC_Os01g13430	importin-alpha re-exporter, putative, expressed	0.01	-2.15	down	-1.58	down	1.09	up
1456	LOC_Os07g34598	tyrosyl-DNA phosphodiesterase 1, putative, expressed	0.03	-2.15	down	-1.99	down	1.01	up
1457	LOC_Os06g02380	T-complex protein, putative, expressed	0	-2.15	down	-1.99	down	1.01	up
1458	LOC_Os02g55060	cytochrome b5-like Heme/Steroid binding domain containing protein	0.05	-2.14	down	-1.49	down	1.29	up
1459	LOC_Os01g52770	GDSL-like lipase/acylhydrolase, putative, expressed	0	-2.14	down	-1.99	down	-1.01	down
1460	LOC_Os10g28030	OsPOP22 - Putative Prolyl Oligopeptidase homologue, expressed	0.03	-2.14	down	-1.8	down	1.08	up
1461	LOC_Os02g15610	40S ribosomal protein S15a, putative, expressed	0	-2.14	down	-1.91	down	-1.28	down
1462	LOC_Os02g56250	GATA zinc finger domain containing protein, expressed	0.01	-2.14	down	-1.92	down	1.11	up
1463	LOC_Os06g08730	expressed protein	0.04	-2.14	down	-1.88	down	1.03	up
1464	LOC_Os03g18580	40S ribosomal protein S7, putative, expressed	0.03	-2.13	down	-1.58	down	1.13	up
1465	LOC_Os03g63400	transcription factor BTF3, putative, expressed	0.01	-2.13	down	-1.61	down	-1.05	down
1466	LOC_Os04g01960	expressed protein	0.04	-2.13	down	-1.5	down	1.65	up
1467	LOC_Os07g06820	serine/threonine-protein kinase RIO-like, putative, expressed	0.05	-2.13	down	-1.66	down	1.1	up
1468	LOC_Os03g17240	ankyrin repeat-containing protein, putative, expressed	0.05	-2.13	down	-1.81	down	1.17	up
1469	LOC_Os05g49150	eukaryotic translation initiation factor 3 subunit D, putative, expressed	0.03	-2.13	down	-1.58	down	1.08	up
1470	LOC_Os03g37260	pentatricopeptide, putative, expressed	0.04	-2.13	down	-1.87	down	1.01	up
1471	LOC_Os02g15640	CAPIP1, putative, expressed	0.02	-2.12	down	-1.67	down	1.01	up
1472	LOC_Os05g51180	hyaluronan/mRNA binding family domain containing protein, expressed	0.02	-2.12	down	-1.82	down	1.15	up
1473	LOC_Os01g07240	expressed protein	0.01	-2.12	down	-1.87	down	1.18	up
1474	LOC_Os04g33510	expressed protein	0.04	-2.12	down	-1.91	down	1.14	up
1475	LOC_Os02g48880	chloride transporter, chloride channel family, putative, expressed	0.01	-2.12	down	-1.57	down	1.2	up
1476	LOC_Os03g12450	nucleoporin, putative, expressed	0.03	-2.12	down	-1.98	down	-1.14	down
1477	LOC_Os12g37640	xaa-Pro aminopeptidase, putative, expressed	0.03	-2.12	down	-1.52	down	1.18	up
1478	LOC_Os04g58350	TFIIH basal transcription factor complex p52 subunit, putative, expressed	0.02	-2.12	down	-1.6	down	1.23	up
1479	LOC_Os07g22710	CAMK_like.32 - CAMK includes calcium/calmodulin depedent protein kinases	0.03	-2.12	down	-1.7	down	1.23	up
1480	LOC_Os07g43310	ribosomal protein L7/L12 C-terminal domain containing protein, expressed	0.03	-2.11	down	-1.93	down	1.07	up
1481	LOC_Os01g70100	zinc finger DHHC domain-containing protein, putative, expressed	0.04	-2.11	down	-1.44	down	1.17	up
1482	LOC_Os02g14929	T-complex protein, putative, expressed	0.02	-2.11	down	-1.84	down	1.01	up
1483	LOC_Os12g25700	UDP-glucose 6-dehydrogenase, putative, expressed	0.02	-2.11	down	-1.7	down	1.19	up
1484	LOC_Os03g51600	tubulin/FtsZ domain containing protein, putative, expressed	0.01	-2.11	down	-1.69	down	1.19	up
1485	LOC_Os01g39860	1-aminocyclopropane-1-carboxylate oxidase protein	0.02	-2.11	down	-1.97	down	1	up
1486	LOC_Os01g11710	GDSL-like lipase/acylhydrolase, putative, expressed	0.01	-2.11	down	-1.62	down	1.14	up
1487	LOC_Os08g44360	male sterility protein 2, putative, expressed	0	-2.11	down	-1.27	down	1.23	up
1488	LOC_Os04g44290	expressed protein	0.03	-2.1	down	-1.51	down	1.31	up
1489	LOC_Os08g03990	expressed protein	0.05	-2.1	down	-1.38	down	1.06	up
1490	LOC_Os01g04020	AP2 domain containing protein, expressed	0	-2.1	down	-1.8	down	1.12	up
1491	LOC_Os01g47080	pyruvate kinase, putative, expressed	0.01	-2.1	down	-1.95	down	1.09	up
1492	LOC_Os01g53710	dual specificity protein phosphatase, putative, expressed	0.01	-2.1	down	-1.92	down	1.12	up
1493	LOC_Os12g25710	bifunctional aminoacyl-tRNA synthetase, putative, expressed	0.01	-2.1	down	-1.54	down	1.08	up
1494	LOC_Os09g38030	UTP--glucose-1-phosphate uridylyltransferase, putative, expressed	0.01	-2.1	down	-1.99	down	-1.07	down
1495	LOC_Os10g39410	Core histone H2A/H2B/H3/H4 domain containing protein, putative, expressed	0.04	-2.1	down	-1.61	down	1.15	up
1496	LOC_Os12g06260	harpin-induced protein 1 domain containing protein, expressed	0	-2.1	down	-1.95	down	1.52	up
1497	LOC_Os03g47780	WD repeat-containing protein, putative, expressed	0.01	-2.1	down	-1.72	down	1.26	up
1498	LOC_Os05g02820	protein transport protein-related, putative, expressed	0	-2.1	down	-1.53	down	1.1	up
1499	LOC_Os01g73790	NAD dependent epimerase/dehydratase family protein, putative, expressed	0.01	-2.09	down	-1.92	down	1.1	up
1500	LOC_Os04g52940	SIT4 phosphatase-associated protein domain containing protein, expressed	0.02	-2.09	down	-1.94	down	1.08	up
1501	LOC_Os05g35540	GTPase of unknown function domain containing protein, putative, expressed	0.02	-2.09	down	-1.86	down	-1.01	down
1502	LOC_Os05g49890	ras-related protein, putative, expressed	0.02	-2.09	down	-1.92	down	1.06	up
1503	LOC_Os06g18900	cadmium tolerance factor, putative, expressed	0.03	-2.09	down	-1.86	down	1.3	up
1504	LOC_Os04g08034	ZOS4-02 - C2H2 zinc finger protein, expressed	0.03	-2.08	down	-1.95	down	1.17	up
1505	LOC_Os02g54030	polygalacturonase, putative, expressed	0.02	-2.08	down	-1.73	down	1.1	up
1506	LOC_Os01g33040	kinesin motor domain containing protein, expressed	0.01	-2.07	down	-1.96	down	1.1	up
1507	LOC_Os01g48850	auxin-responsive protein, putative, expressed	0.04	-2.07	down	-1.87	down	1.11	up
1508	LOC_Os07g07000	syntaxin, putative, expressed	0.01	-2.07	down	-1.89	down	1.08	up
1509	LOC_Os08g11480	expressed protein	0.03	-2.07	down	-1.78	down	1.03	up
1510	LOC_Os03g15810	AAA-type ATPase family protein, putative, expressed	0	-2.07	down	-1.65	down	1.27	up
1511	LOC_Os10g35450	serine/threonine-protein kinase, putative, expressed	0.02	-2.07	down	-1.75	down	1.02	up
1512	LOC_Os02g56200	ELMO/CED-12 family protein, putative, expressed	0.03	-2.07	down	-1.99	down	-1	down
1513	LOC_Os04g57610	auxin response factor, putative, expressed	0	-2.07	down	-1.7	down	1.06	up
1514	LOC_Os06g23370	expressed protein	0.04	-2.07	down	-1.86	down	1.17	up
1515	LOC_Os02g48660	60S ribosomal protein L31, putative, expressed	0	-2.07	down	-2	down	-1.12	down
1516	LOC_Os05g46270	FEN1A - Putative flap endonuclease protein, expressed	0.02	-2.07	down	-1.79	down	1.04	up
1517	LOC_Os03g57780	protein kinase, putative, expressed	0.01	-2.07	down	-1.72	down	-1.1	down
1518	LOC_Os08g21840	50S ribosomal protein L15, putative, expressed	0.04	-2.07	down	-1.72	down	1.19	up
1519	LOC_Os09g35690	zinc RING finger protein, putative, expressed	0	-2.06	down	-1.96	down	1.18	up
1520	LOC_Os02g39350	eukaryotic translation initiation factor 2A, putative, expressed	0	-2.06	down	-1.94	down	1.06	up
1521	LOC_Os12g03090	ribosomal protein, putative, expressed	0.05	-2.06	down	-1.72	down	1.06	up
1522	LOC_Os09g39590	metallo-beta-lactamase, putative, expressed	0.04	-2.06	down	-1.99	down	1.19	up
1523	LOC_Os09g26999	keratin-associated protein 5-4, putative, expressed	0.03	-2.06	down	-1.88	down	1.05	up
1524	LOC_Os11g16560	expressed protein	0.05	-2.06	down	-1.21	down	1.08	up
1525	LOC_Os01g65230	ACG kinases include homologs to PKA	0	-2.06	down	-1.94	down	1.1	up
1526	LOC_Os04g19684	methyl-CpG binding domain containing protein, expressed	0.01	-2.06	down	-1.68	down	1.17	up
1527	LOC_Os07g05740	receptor-like protein kinase 2 precursor, putative, expressed	0.02	-2.06	down	-1.72	down	1.28	up
1528	LOC_Os12g32280	SWIB/MDM2 domain containing protein, expressed	0.02	-2.06	down	-1.93	down	1.08	up
1529	LOC_Os08g22852	expressed protein	0.01	-2.06	down	-1.87	down	1.07	up
1530	LOC_Os04g25560	OsSCP23 - Putative Serine Carboxypeptidase homologue, expressed	0.04	-2.06	down	-1.85	down	1.1	up
1531	LOC_Os01g66760	inactive receptor kinase At2g26730 precursor, putative, expressed	0.01	-2.05	down	-1.74	down	1.26	up
1532	LOC_Os01g05470	transcription factor X1, putative, expressed	0.02	-2.05	down	-1.8	down	-1.02	down
1533	LOC_Os05g27940	40S ribosomal protein S7, putative, expressed	0.04	-2.05	down	-1.71	down	1.07	up
1534	LOC_Os02g36974	14-3-3 protein, putative, expressed	0	-2.05	down	-1.74	down	1.08	up
1535	LOC_Os03g63660	expressed protein	0.02	-2.05	down	-1.79	down	1.22	up
1536	LOC_Os06g25950	expressed protein	0.01	-2.05	down	-1.87	down	1.07	up
1537	LOC_Os02g22260	fruit protein PKIWI502, putative, expressed	0.04	-2.05	down	-1.57	down	1.08	up
1538	LOC_Os05g49290	3-ketoacyl-CoA synthase, putative, expressed	0.03	-2.05	down	-1.52	down	1.25	up
1539	LOC_Os04g41200	lipase, putative, expressed	0.01	-2.05	down	-1.75	down	1.23	up
1540	LOC_Os12g19180	ATP binding protein, putative, expressed	0.01	-2.04	down	-1.44	down	-1.06	down
1541	LOC_Os06g40750	expressed protein	0.03	-2.04	down	-1.79	down	1.04	up
1542	LOC_Os04g51190	growth-regulating factor, putative, expressed	0.04	-2.04	down	-1.43	down	1.09	up
1543	LOC_Os09g24710	alpha/beta hydrolase fold, putative, expressed	0.03	-2.04	down	-1.74	down	1.2	up
1544	LOC_Os05g34670	KH domain containing protein, putative, expressed	0.03	-2.04	down	-1.95	down	1.14	up
1545	LOC_Os03g14260	guanine nucleotide exchange family protein, putative, expressed	0.01	-2.04	down	-1.88	down	1.1	up
1546	LOC_Os09g32820	uridine/cytidine kinase-like 1, putative, expressed	0	-2.04	down	-1.55	down	1.08	up
1547	LOC_Os04g45210	peroxisomal biogenesis factor 11, putative, expressed	0.04	-2.04	down	-1.91	down	1.14	up
1548	LOC_Os10g33800	lactate/malate dehydrogenase, putative, expressed	0.01	-2.03	down	-1.79	down	1.06	up
1549	LOC_Os08g41810	ribosomal protein L22, putative, expressed	0.04	-2.03	down	-1.33	down	1.13	up
1550	LOC_Os07g35370	DUF26 kinases have homology to DUF26 containing loci	0.04	-2.03	down	-1.89	down	1.13	up
1551	LOC_Os07g24190	CESA3 - cellulose synthase, expressed	0.03	-2.03	down	-1.34	down	1.27	up
1552	LOC_Os09g39350	expressed protein	0.05	-2.03	down	-1.8	down	1.11	up
1553	LOC_Os07g08660	40S ribosomal protein S15, putative, expressed	0.04	-2.03	down	-1.67	down	1	up
1554	LOC_Os06g31210	methionyl-tRNA synthetase, putative, expressed	0.03	-2.03	down	-1.78	down	1.05	up
1555	LOC_Os12g13320	argininosuccinate synthase, chloroplast precursor, putative, expressed	0.03	-2.03	down	-1.75	down	1.05	up
1556	LOC_Os01g67970	ZOS1-20 - C2H2 zinc finger protein, expressed	0.05	-2.03	down	-1.25	down	1.41	up
1557	LOC_Os04g45180	EF hand family protein, expressed	0.04	-2.02	down	-1.38	down	1.02	up
1558	LOC_Os04g02620	oxidoreductase	0.04	-2.02	down	-1.64	down	-1.32	down
1559	LOC_Os10g21470	pentatricopeptide, putative, expressed	0.02	-2.02	down	-1.49	down	1.1	up
1560	LOC_Os03g58540	spo0B-associated GTP-binding protein, putative, expressed	0.01	-2.02	down	-1.73	down	1.1	up
1561	LOC_Os03g01800	glycosyl hydrolases family 16, putative, expressed	0.01	-2.02	down	-1.97	down	1.06	up
1562	LOC_Os02g05880	RNA polymerase Rpb1, domain 2 family protein, expressed	0.03	-2.02	down	-1.68	down	1.1	up
1563	LOC_Os06g27800	tm-1GCR237 protein, putative, expressed	0.01	-2.02	down	-1.92	down	1.08	up
1564	LOC_Os12g33240	mitochondrial ribosomal protein S10, putative, expressed	0.03	-2.02	down	-1.26	down	1.18	up
1565	LOC_Os05g30530	40S ribosomal protein S4, putative, expressed	0.05	-2.02	down	-1.67	down	1.16	up
1566	LOC_Os02g41590	kinase, pfkB family, putative, expressed	0	-2.02	down	-1.53	down	1.07	up
1567	LOC_Os08g38850	phosphatidylinositol transfer, putative, expressed	0.04	-2.01	down	-1.68	down	1.17	up
1568	LOC_Os01g13190	histidinol dehydrogenase, chloroplast precursor, putative, expressed	0.03	-2.01	down	-1.67	down	1.12	up
1569	LOC_Os02g39740	psaB translation factor, putative, expressed	0.01	-2.01	down	-1.71	down	1.08	up
1570	LOC_Os10g25110	pumilio-family RNA binding repeat containing protein, expressed	0.05	-2.01	down	-1.84	down	1.24	up
1571	LOC_Os02g48400	expressed protein	0.03	-2.01	down	-1.8	down	1.09	up
1572	LOC_Os05g05480	OsDegp6 - Putative Deg protease homologue, expressed	0.04	-2.01	down	-1.88	down	1.05	up
1573	LOC_Os11g20490	expressed protein	0.01	-2.01	down	-1.88	down	1.08	up
1574	LOC_Os11g05770	DUF623 domain containing protein, expressed	0.04	-2.01	down	-1.46	down	1.34	up
1575	LOC_Os01g47660	60S ribosomal protein L18a, putative, expressed	0.03	-2.01	down	-1.63	down	-1.1	down
1576	LOC_Os04g42920	dehydrogenase, putative, expressed	0.01	-2.01	down	-1.72	down	1.13	up
1577	LOC_Os05g15370	ribosomal protein L13, putative, expressed	0.01	-2.01	down	-1.72	down	1.05	up
1578	LOC_Os03g08730	uroporphyrinogen III synthase, putative, expressed	0.01	-2.01	down	-1.57	down	1.04	up
1579	LOC_Os09g32240	OsFBX332 - F-box domain containing protein, expressed	0.01	-2.01	down	-1.67	down	1.07	up
1580	LOC_Os07g11490	expressed protein	0.01	-2	down	-1.87	down	1.01	up
1581	LOC_Os06g51430	signal peptide peptidase-like 2B, putative, expressed	0.03	-2	down	-1.55	down	1.26	up
1582	LOC_Os07g26440	expressed protein	0.01	-2	down	-2	down	1.06	up
1583	LOC_Os01g38100	expressed protein	0.01	-2	down	-1.58	down	1.01	up
1584	LOC_Os01g10490	keratin, type I cytoskeletal 9, putative, expressed	0.01	-2	down	-1.93	down	-1.07	down
1585	LOC_Os03g27080	calmodulin-binding transcription activator 2, putative, expressed	0.03	-2	down	-1.93	down	1.22	up
1586	LOC_Os07g42354	PPR repeat domain containing protein, putative, expressed	0.02	-2	down	-1.78	down	-1.17	down
1587	LOC_Os02g50960	auxin efflux carrier component, putative, expressed	0.04	-2	down	-1.28	down	1.19	up
1588	LOC_Os01g65880	nodulin MtN3 family protein, putative, expressed	0.01	-1.94	down	-3.63	down	-1.12	down
1589	LOC_Os01g05630	Core histone H2A/H2B/H3/H4 domain containing protein, putative, expressed	0.02	-1.42	down	-3.44	down	-1.37	down
1590	LOC_Os10g05990	POEI14 - Pollen Ole e I allergen and extensin family protein precursor	0.04	-1.31	down	-3.32	down	-1.3	down
1591	LOC_Os06g50480	bZIP transcription factor domain containing protein, expressed	0.02	-1.93	down	-3.31	down	-1.13	down
1592	LOC_Os06g12630	glutathione S-transferase, N-terminal domain containing protein, expressed	0.03	-1.93	down	-3.17	down	-1.04	down
1593	LOC_Os10g28640	RIO1 family protein, expressed	0.01	-2	down	-2.93	down	1	up
1594	LOC_Os10g33700	PPR repeat containing protein, expressed	0.02	-1.92	down	-2.88	down	-1.11	down
1595	LOC_Os02g35900	thioredoxin, putative, expressed	0	-1.71	down	-2.87	down	-1.04	down
1596	LOC_Os06g04270	transketolase, chloroplast precursor, putative, expressed	0	-1.99	down	-2.87	down	-1.08	down
1597	LOC_Os09g29460	homeobox associated leucine zipper, putative, expressed	0.04	-1.67	down	-2.82	down	1.01	up
1598	LOC_Os02g33060	expressed protein	0.03	-1.81	down	-2.81	down	-1.19	down
1599	LOC_Os07g09330	inositol-1-monophosphatase, putative, expressed	0.03	-1.98	down	-2.8	down	-1.13	down
1600	LOC_Os08g01710	GLTP domain containing protein, putative, expressed	0.01	-1.38	down	-2.8	down	-1.65	down
1601	LOC_Os11g03484	MATE efflux family protein, putative, expressed	0.05	-1.94	down	-2.79	down	1.15	up
1602	LOC_Os11g34160	ubiquitin carboxyl-terminal hydrolase, family 1, putative, expressed	0.03	-1.98	down	-2.79	down	-1.17	down
1603	LOC_Os10g42280	cyclase/dehydrase family protein, putative, expressed	0.03	-1.97	down	-2.73	down	-1.1	down
1604	LOC_Os11g29700	expressed protein	0.03	-1.51	down	-2.72	down	-1.04	down
1605	LOC_Os12g38630	asparagine synthase family protein, expressed	0.01	-1.94	down	-2.72	down	-1.02	down
1606	LOC_Os07g12520	zinc ion binding protein, putative, expressed	0.04	-1.92	down	-2.72	down	1.03	up
1607	LOC_Os11g29850	ABC transporter, ATP-binding protein, putative, expressed	0.03	-1.64	down	-2.67	down	-1.48	down
1608	LOC_Os09g32270	expressed protein	0.02	-1.89	down	-2.67	down	-1.02	down
1609	LOC_Os05g49120	NLI interacting factor-like phosphatase, putative, expressed	0.03	-1.66	down	-2.66	down	-1.21	down
1610	LOC_Os03g06230	galactose mutarotase-like, putative, expressed	0.02	-1.76	down	-2.66	down	-1.28	down
1611	LOC_Os02g10190	DUF1680 domain containing protein, putative, expressed	0.03	-1.75	down	-2.64	down	-1.04	down
1612	LOC_Os09g34010	expressed protein	0.01	-1.74	down	-2.61	down	-1.13	down
1613	LOC_Os01g73234	thioredoxin, putative, expressed	0.02	-1.93	down	-2.61	down	-1.04	down
1614	LOC_Os04g43300	BRCA1 C Terminus domain containing protein, expressed	0.04	-1.78	down	-2.61	down	-1.08	down
1615	LOC_Os12g10640	uncharacterized protein ycf45, putative, expressed	0.03	-1.73	down	-2.6	down	-1.33	down
1616	LOC_Os01g66600	rhodanese-like, putative, expressed	0.01	-1.88	down	-2.59	down	-1.08	down
1617	LOC_Os03g56070	expressed protein	0	-1.69	down	-2.58	down	-1.03	down
1618	LOC_Os04g42030	expressed protein	0.04	-1.96	down	-2.58	down	-1.01	down
1619	LOC_Os05g49990	expressed protein	0.01	-1.78	down	-2.57	down	-1.18	down
1620	LOC_Os08g07540	hemimethylated DNA binding domain containing protein, expressed	0.04	-1.99	down	-2.57	down	-1.18	down
1621	LOC_Os04g51450	glycosyl hydrolases family 16, putative, expressed	0.02	-1.62	down	-2.55	down	-1.11	down
1622	LOC_Os01g25530	pentatricopeptide repeat protein PPR986-12, putative, expressed	0.01	-1.98	down	-2.54	down	-1	down
1623	LOC_Os01g69220	exostosin family domain containing protein, expressed	0	-1.97	down	-2.52	down	1.01	up
1624	LOC_Os05g02250	expressed protein	0.02	-1.96	down	-2.52	down	-1.02	down
1625	LOC_Os03g04470	expressed protein	0.02	-1.95	down	-2.51	down	-1.18	down
1626	LOC_Os04g42990	suppressor of stem-loop protein 1, putative, expressed	0.02	-1.98	down	-2.51	down	1.02	up
1627	LOC_Os07g15670	peroxiredoxin, putative, expressed	0.01	-1.84	down	-2.5	down	-1.03	down
1628	LOC_Os09g32640	dehydrogenase, putative, expressed	0.01	-1.51	down	-2.5	down	-1.23	down
1629	LOC_Os05g05450	MA3 domain containing protein, expressed	0.04	-1.61	down	-2.5	down	-1.13	down
1630	LOC_Os11g01140	ACG kinases include homologs to PKA, PKG and PKC	0.01	-1.98	down	-2.49	down	1.03	up
1631	LOC_Os02g44330	rho guanine nucleotide exchange factor, putative, expressed	0.05	-1.65	down	-2.49	down	-1.02	down
1632	LOC_Os06g50130	expressed protein	0	-1.57	down	-2.48	down	-1.11	down
1633	LOC_Os02g13200	expressed protein	0.02	-1.87	down	-2.47	down	1.27	up
1634	LOC_Os12g10650	expressed protein	0.01	-1.95	down	-2.47	down	-1.03	down
1635	LOC_Os05g48270	auxin-responsive protein, putative, expressed	0.03	-1.45	down	-2.47	down	-1.07	down
1636	LOC_Os04g47590	niemann-Pick C1 protein precursor, putative, expressed	0	-1.99	down	-2.47	down	-1.05	down
1637	LOC_Os06g02120	PPR repeat domain containing protein, putative, expressed	0.01	-1.82	down	-2.47	down	-1.21	down
1638	LOC_Os03g03350	polygalacturonase, putative, expressed	0	-1.43	down	-2.46	down	-1.08	down
1639	LOC_Os04g42860	GDSL-like lipase/acylhydrolase, putative, expressed	0.01	-1.66	down	-2.45	down	-1.01	down
1640	LOC_Os03g50380	DNA-directed RNA polymerase I subunit RPA12, putative, expressed	0.03	-1.34	down	-2.45	down	-1.36	down
1641	LOC_Os08g03650	BTBN17 – Bric-a-Brac	0.03	-1.74	down	-2.45	down	1.01	up
1642	LOC_Os09g20830	heat shock factor-binding protein 1, putative, expressed	0.01	-1.82	down	-2.44	down	1.03	up
1643	LOC_Os05g19630	peptide chain release factor protein, putative, expressed	0.03	-1.7	down	-2.44	down	-1.03	down
1644	LOC_Os02g50174	caleosin related protein, putative, expressed	0.01	-1.75	down	-2.43	down	-1.09	down
1645	LOC_Os02g10260	outer membrane protein, OMP85 family protein, expressed	0.02	-1.91	down	-2.42	down	-1.03	down
1646	LOC_Os05g43310	photosystem II reaction center W protein	0.02	-1.88	down	-2.42	down	1.12	up
1647	LOC_Os07g04160	peptidyl-prolyl cis-trans isomerase, FKBP-type, putative, expressed	0.02	-1.99	down	-2.42	down	-1.16	down
1648	LOC_Os04g59570	expressed protein	0.03	-1.8	down	-2.41	down	-1.04	down
1649	LOC_Os08g32630	FAD dependent oxidoreductase, putative, expressed	0.01	-1.84	down	-2.41	down	1.16	up
1650	LOC_Os03g41510	oxidoreductase, aldo/keto reductase family protein, putative, expressed	0.01	-1.96	down	-2.39	down	-1.11	down
1651	LOC_Os03g15630	harpin-induced protein 1 domain containing protein, expressed	0	-1.68	down	-2.39	down	-1.04	down
1652	LOC_Os02g58650	expressed protein	0.01	-1.86	down	-2.39	down	-1.07	down
1653	LOC_Os06g04520	expressed protein	0.02	-1.92	down	-2.39	down	1.22	up
1654	LOC_Os11g08330	POLD1 - Putative DNA polymerase delta catalytic subunit, expressed	0.03	-1.93	down	-2.38	down	-1.22	down
1655	LOC_Os01g66980	expressed protein	0.05	-1.93	down	-2.38	down	-1.18	down
1656	LOC_Os02g32930	bile acid sodium symporter, putative, expressed	0	-1.69	down	-2.38	down	1.02	up
1657	LOC_Os09g34000	expressed protein	0.02	-1.97	down	-2.38	down	-1	down
1658	LOC_Os12g39070	TATA-binding protein, putative, expressed	0.02	-1.54	down	-2.38	down	1.05	up
1659	LOC_Os07g31130	OsWAK72 - OsWAK receptor-like cytoplasmic kinase OsWAK-RLCK	0.02	-1.37	down	-2.37	down	-1.1	down
1660	LOC_Os06g43130	tic21, putative, expressed	0.01	-1.99	down	-2.37	down	-1.09	down
1661	LOC_Os02g36380	FAD binding domain of DNA photolyase domain containing protein	0	-1.7	down	-2.37	down	-1.27	down
1662	LOC_Os04g52164	transferase family protein, putative, expressed	0.04	-1.79	down	-2.37	down	1.08	up
1663	LOC_Os04g54440	RNA binding protein, putative, expressed	0.02	-1.81	down	-2.35	down	-1.09	down
1664	LOC_Os11g20689	exosome complex exonuclease, putative, expressed	0.03	-1.99	down	-2.35	down	-1.18	down
1665	LOC_Os04g49560	zinc finger family protein, putative, expressed	0.01	-1.66	down	-2.34	down	-1.09	down
1666	LOC_Os02g02020	pentatricopeptide, putative, expressed	0.03	-1.94	down	-2.34	down	1.06	up
1667	LOC_Os12g32260	expressed protein	0	-1.53	down	-2.33	down	-1.32	down
1668	LOC_Os08g03630	acyl-activating enzyme 14, putative, expressed	0.01	-1.6	down	-2.32	down	-1.46	down
1669	LOC_Os02g02424	ZOS2-02 - C2H2 zinc finger protein, expressed	0.03	-1.99	down	-2.31	down	-1.03	down
1670	LOC_Os04g13260	expressed protein	0.01	-1.74	down	-2.31	down	-1.04	down
1671	LOC_Os04g43824	expressed protein	0.03	-1.61	down	-2.31	down	-1.12	down
1672	LOC_Os01g66320	expressed protein	0.02	-1.89	down	-2.3	down	-1.09	down
1673	LOC_Os04g36859	signal peptidase complex subunit 2, putative, expressed	0.02	-1.97	down	-2.3	down	-1.02	down
1674	LOC_Os03g60240	SCAR-like protein 1, putative, expressed	0.04	-1.84	down	-2.3	down	1.08	up
1675	LOC_Os06g51100	transmembrane protein, putative, expressed	0.04	-1.47	down	-2.3	down	-1.1	down
1676	LOC_Os02g09150	inorganic H+ pyrophosphatase, putative, expressed	0.02	-1.82	down	-2.29	down	-1.11	down
1677	LOC_Os01g58470	expressed protein	0.03	-1.96	down	-2.29	down	1.05	up
1678	LOC_Os07g14270	calreticulin precursor protein, putative, expressed	0.02	-1.87	down	-2.29	down	-1.02	down
1679	LOC_Os07g48596	Myb transcription factor, putative, expressed	0.04	-1.88	down	-2.29	down	-1.07	down
1680	LOC_Os08g34480	splicing factor 3B subunit 5, putative, expressed	0.03	-1.9	down	-2.28	down	1.01	up
1681	LOC_Os04g43770	expressed protein	0.02	-1.62	down	-2.28	down	-1.03	down
1682	LOC_Os01g55000	expressed protein	0.03	-1.52	down	-2.28	down	-1.13	down
1683	LOC_Os09g19850	chloroplastic group IIA intron splicing facilitator CRS1	0.05	-1.87	down	-2.27	down	1.05	up
1684	LOC_Os03g18020	rhodanese-like family protein, putative, expressed	0	-2	down	-2.27	down	1.04	up
1685	LOC_Os04g25360	tRNA methyltransferase complex GCD14 subunit, putative, expressed	0.03	-1.29	down	-2.26	down	-1.49	down
1686	LOC_Os11g29230	pentatricopeptide repeat protein PPR986-12, putative, expressed	0	-1.87	down	-2.26	down	-1.11	down
1687	LOC_Os07g48370	glycosyl transferase, family 8, putative, expressed	0	-1.92	down	-2.25	down	1.29	up
1688	LOC_Os07g47460	expressed protein	0.02	-1.74	down	-2.25	down	1.05	up
1689	LOC_Os01g71106	NBS-LRR disease resistance protein, putative, expressed	0	-1.68	down	-2.25	down	-1.04	down
1690	LOC_Os09g33920	expressed protein	0.01	-1.71	down	-2.24	down	-1.08	down
1691	LOC_Os02g16709	peptidase, putative, expressed	0.02	-1.9	down	-2.24	down	-1.04	down
1692	LOC_Os05g49610	ubiquitin carboxyl-terminal hydrolase, family 1, putative, expressed	0.02	-1.97	down	-2.24	down	-1.09	down
1693	LOC_Os01g53800	glutamate carboxypeptidase 2, putative, expressed	0.02	-1.86	down	-2.24	down	1.02	up
1694	LOC_Os03g56260	kinesin motor domain containing protein, putative, expressed	0.01	-1.88	down	-2.24	down	1.22	up
1695	LOC_Os01g71330	expressed protein	0.02	-1.73	down	-2.24	down	-1.08	down
1696	LOC_Os12g44160	oxidoreductase, putative, expressed	0.05	-1.67	down	-2.24	down	-1.27	down
1697	LOC_Os02g56920	WAX2, putative, expressed	0.02	-1.97	down	-2.23	down	1.24	up
1698	LOC_Os01g60230	auxin efflux carrier component, putative, expressed	0.01	-2	down	-2.23	down	1.14	up
1699	LOC_Os08g16570	expressed protein	0	-2	down	-2.23	down	-1.03	down
1700	LOC_Os01g39270	NAD binding domain of 6-phosphogluconate dehydrogenase containing protein	0.01	-1.94	down	-2.23	down	-1.06	down
1701	LOC_Os01g09580	CAMK includes calcium/calmodulin depedent protein kinases	0.01	-1.73	down	-2.23	down	1.04	up
1702	LOC_Os03g63720	exosome complex exonuclease, putative, expressed	0.05	-1.83	down	-2.22	down	-1.13	down
1703	LOC_Os01g04990	mitochondrial carrier protein, putative, expressed	0.03	-1.71	down	-2.22	down	-1.08	down
1704	LOC_Os07g44710	CAMK includes calcium/calmodulin depedent protein kinases	0.01	-1.86	down	-2.22	down	-1.01	down
1705	LOC_Os02g57150	tubulin-specific chaperone A, putative, expressed	0	-1.74	down	-2.22	down	-1.05	down
1706	LOC_Os03g39820	expressed protein	0.01	-1.68	down	-2.22	down	-1.05	down
1707	LOC_Os05g28010	TATA-binding protein-associated factor TAFII55 family protein	0.02	-1.51	down	-2.22	down	1.06	up
1708	LOC_Os10g41710	chaperonin, putative, expressed	0.01	-1.8	down	-2.21	down	-1.05	down
1709	LOC_Os02g48360	pyrophosphate--fructose 6-phosphate 1-phosphotransferase subunit alpha	0.04	-1.99	down	-2.21	down	-1.13	down
1710	LOC_Os09g04440	DNA-binding protein, putative, expressed	0	-1.95	down	-2.21	down	1.09	up
1711	LOC_Os01g42294	inactive receptor kinase At2g26730 precursor, putative, expressed	0.01	-1.96	down	-2.21	down	-1.08	down
1712	LOC_Os05g04190	growth regulator related protein, putative, expressed	0.02	-1.82	down	-2.2	down	1.06	up
1713	LOC_Os02g51620	glycosyl hydrolase family 3 protein, putative, expressed	0.01	-1.99	down	-2.2	down	-1.09	down
1714	LOC_Os03g21460	metallo-beta-lactamase family protein, putative, expressed	0.02	-1.65	down	-2.2	down	1.02	up
1715	LOC_Os02g29980	X8 domain containing protein, expressed	0.05	-1.53	down	-2.19	down	-1.06	down
1716	LOC_Os02g50130	hydrolase, NUDIX family, domain containing protein, expressed	0.03	-1.94	down	-2.19	down	1.16	up
1717	LOC_Os11g29840	expressed protein	0	-1.82	down	-2.18	down	1.16	up
1718	LOC_Os12g34380	glutathione synthetase, chloroplast precursor, putative, expressed	0.02	-2	down	-2.18	down	1.05	up
1719	LOC_Os08g44840	transferase family protein, putative, expressed	0.04	-1.51	down	-2.18	down	-1.13	down
1720	LOC_Os09g27890	lysM domain-containing GPI-anchored protein precursor, putative, expressed	0.03	-1.79	down	-2.18	down	-1.01	down
1721	LOC_Os02g22084	expressed protein	0.01	-1.89	down	-2.17	down	1.23	up
1722	LOC_Os03g07450	homeobox associated leucine zipper, putative, expressed	0.05	-1.73	down	-2.17	down	-1.04	down
1723	LOC_Os06g04970	expressed protein	0.05	-1.82	down	-2.17	down	-1	down
1724	LOC_Os02g49090	WD domain, G-beta repeat domain containing protein, expressed	0.01	-1.82	down	-2.17	down	1.01	up
1725	LOC_Os04g42330	Spc97 / Spc98 family protein, putative, expressed	0.04	-1.86	down	-2.17	down	1.04	up
1726	LOC_Os01g66300	KH domain containing protein, putative, expressed	0.02	-1.93	down	-2.17	down	1.09	up
1727	LOC_Os06g39110	expressed protein	0.04	-1.81	down	-2.17	down	1.27	up
1728	LOC_Os02g42520	dehydrogenase, putative, expressed	0.02	-1.75	down	-2.17	down	1.02	up
1729	LOC_Os08g37605	riboflavin biosynthesis protein ribAB, chloroplast precursor	0.01	-1.82	down	-2.17	down	1.04	up
1730	LOC_Os01g71220	zinc finger protein, putative, expressed	0.01	-1.99	down	-2.17	down	1.07	up
1731	LOC_Os02g05744	endoglucanase, putative, expressed	0.04	-1.47	down	-2.16	down	-1.3	down
1732	LOC_Os09g23380	metallo-beta-lactamase, putative, expressed	0.01	-1.81	down	-2.16	down	-1.21	down
1733	LOC_Os02g57690	kelch repeat protein, putative, expressed	0.04	-1.75	down	-2.16	down	1.03	up
1734	LOC_Os06g46310	metal transporter Nramp6, putative, expressed	0	-1.88	down	-2.16	down	-1.07	down
1735	LOC_Os12g05920	ZOS12-01 - C2H2 zinc finger protein, expressed	0.04	-1.92	down	-2.16	down	1.06	up
1736	LOC_Os02g41470	tRNA synthetases class II domain containing protein, expressed	0.02	-1.93	down	-2.16	down	-1.12	down
1737	LOC_Os03g17860	OsPDIL5-1 protein disulfide isomerase PDIL5-1, expressed	0.02	-1.93	down	-2.16	down	1.09	up
1738	LOC_Os10g42720	acyltransferase, putative, expressed	0.03	-1.94	down	-2.16	down	1	up
1739	LOC_Os04g54930	ABC transporter, ATP-binding protein, putative, expressed	0.04	-1.77	down	-2.16	down	-1.07	down
1740	LOC_Os04g55730	alpha-N-acetylglucosaminidase, putative, expressed	0.03	-1.55	down	-2.16	down	-1.05	down
1741	LOC_Os04g46894	beige/BEACH domain containing protein, expressed	0	-1.95	down	-2.15	down	1.15	up
1742	LOC_Os04g39160	RNA-dependent RNA polymerase, putative, expressed	0.03	-1.97	down	-2.15	down	1.09	up
1743	LOC_Os01g67190	ribonuclease T2 family domain containing protein, expressed	0	-1.78	down	-2.15	down	1.04	up
1744	LOC_Os11g32470	NEF1, putative, expressed	0.01	-1.7	down	-2.15	down	-1.02	down
1745	LOC_Os03g29170	sterol-4-alpha-carboxylate 3-dehydrogenase	0	-1.98	down	-2.15	down	1.03	up
1746	LOC_Os07g05390	expressed protein	0.04	-1.74	down	-2.14	down	1.18	up
1747	LOC_Os09g15750	proteasome/cyclosome repeat containing protein, expressed	0.03	-1.73	down	-2.14	down	-1.04	down
1748	LOC_Os07g39430	mTERF family protein, expressed	0.02	-1.49	down	-2.14	down	-1.12	down
1749	LOC_Os02g51470	ATP synthase F1, delta subunit family protein, putative, expressed	0.02	-1.86	down	-2.14	down	-1.05	down
1750	LOC_Os06g43610	formamidopyrimidine-DNA glycosylase, putative, expressed	0	-1.73	down	-2.13	down	1.14	up
1751	LOC_Os07g44730	expressed protein	0.04	-1.58	down	-2.13	down	-1.22	down
1752	LOC_Os12g06200	E2F family transcription factor protein, putative, expressed	0.01	-1.7	down	-2.13	down	1.03	up
1753	LOC_Os10g39840	glycosyl hydrolases family 16, putative, expressed	0.05	-1.37	down	-2.13	down	-1.17	down
1754	LOC_Os11g18940	WW domain containing protein, expressed	0	-1.73	down	-2.12	down	-1.1	down
1755	LOC_Os01g42720	expressed protein	0.03	-1.92	down	-2.12	down	1.01	up
1756	LOC_Os07g05580	ribosomal protein L7Ae, putative, expressed	0	-1.92	down	-2.12	down	-1.04	down
1757	LOC_Os03g44210	expressed protein	0.04	-1.32	down	-2.12	down	-1.07	down
1758	LOC_Os12g32820	pleiotropic drug resistance protein 3, putative, expressed	0.01	-1.92	down	-2.12	down	1.02	up
1759	LOC_Os01g29820	expressed protein	0.01	-1.37	down	-2.12	down	-1.3	down
1760	LOC_Os06g48610	CCT motif family protein, expressed	0	-1.98	down	-2.11	down	1.02	up
1761	LOC_Os01g68710	peptidyl-prolyl cis-trans isomerase, FKBP-type, putative, expressed	0.03	-1.59	down	-2.11	down	1.01	up
1762	LOC_Os01g68010	TBC domain containing protein, expressed	0.01	-1.94	down	-2.11	down	1.17	up
1763	LOC_Os06g29380	phospholipid-transporting ATPase, putative, expressed	0.02	-1.93	down	-2.11	down	1.11	up
1764	LOC_Os11g29120	growth regulator related protein, putative, expressed	0.02	-1.38	down	-2.11	down	1.03	up
1765	LOC_Os02g35720	signal peptidase complex subunit 2, putative, expressed	0.02	-1.62	down	-2.11	down	-1.23	down
1766	LOC_Os12g38780	diacylglycerol kinase 1, putative, expressed	0.02	-1.67	down	-2.1	down	-1.04	down
1767	LOC_Os11g13694	AGAP007117-PA, putative, expressed	0.02	-1.78	down	-2.1	down	-1.11	down
1768	LOC_Os08g41460	expressed protein	0.04	-1.85	down	-2.1	down	-1.14	down
1769	LOC_Os12g07160	plant protein of unknown function DUF869 domain containing protein	0.01	-1.69	down	-2.1	down	1.05	up
1770	LOC_Os07g02810	L-ascorbate oxidase homolog precursor, putative, expressed	0.02	-2	down	-2.1	down	1.06	up
1771	LOC_Os10g30090	amino acid permease, putative, expressed	0.03	-1.53	down	-2.09	down	-1.05	down
1772	LOC_Os03g10060	S10/S20 domain containing ribosomal protein, putative, expressed	0.02	-1.94	down	-2.09	down	-1.06	down
1773	LOC_Os02g11940	sterol glucosyltransferase, putative, expressed	0.02	-1.85	down	-2.09	down	1.05	up
1774	LOC_Os03g57420	ML domain protein, putative, expressed	0	-1.77	down	-2.09	down	1.07	up
1775	LOC_Os05g33270	GDSL-like lipase/acylhydrolase, putative, expressed	0.01	-1.51	down	-2.09	down	1.05	up
1776	LOC_Os04g01540	expressed protein	0	-1.71	down	-2.09	down	-1.13	down
1777	LOC_Os08g04310	plastocyanin-like domain containing protein, putative, expressed	0.03	-1.82	down	-2.09	down	-1.03	down
1778	LOC_Os10g27330	glycerol-3-phosphate acyltransferase, putative, expressed	0.02	-1.98	down	-2.09	down	-1.04	down
1779	LOC_Os01g07212	staphylococcal nuclease homologue, putative, expressed	0.04	-1.54	down	-2.08	down	-1.37	down
1780	LOC_Os01g43030	tetratricopeptide repeat domain containing protein, expressed	0.02	-1.83	down	-2.08	down	1.02	up
1781	LOC_Os05g19270	MSH-like DNA mismatch repair protein, putative, expressed	0.02	-1.68	down	-2.08	down	1	up
1782	LOC_Os11g37900	3-ketoacyl-CoA synthase, putative, expressed	0.03	-1.8	down	-2.07	down	1.11	up
1783	LOC_Os05g48360	membrane attack complex component/perforin/complement C9	0.02	-1.67	down	-2.07	down	1.04	up
1784	LOC_Os01g03570	transcription factor X1, putative, expressed	0.04	-1.88	down	-2.07	down	-1.08	down
1785	LOC_Os05g06450	tubulin/FtsZ domain containing protein, putative, expressed	0	-1.79	down	-2.07	down	-1.02	down
1786	LOC_Os09g39430	GDSL-like lipase/acylhydrolase, putative, expressed	0.03	-1.62	down	-2.06	down	1.12	up
1787	LOC_Os12g35320	RING finger and CHY zinc finger domain-containing protein 1	0.01	-1.95	down	-2.06	down	1.1	up
1788	LOC_Os04g39190	cell division protease ftsH homolog 4, putative, expressed	0.02	-1.8	down	-2.06	down	-1.01	down
1789	LOC_Os01g62020	NAD dependent epimerase/dehydratase family domain containing protein	0.03	-1.84	down	-2.06	down	1.19	up
1790	LOC_Os05g07820	leucine-rich repeat receptor protein kinase EXS precursor	0.04	-1.85	down	-2.06	down	-1.15	down
1791	LOC_Os11g03570	protein of unknown function, DUF618 domain containing protein, expressed	0.04	-1.58	down	-2.06	down	1.06	up
1792	LOC_Os01g12190	expressed protein	0.03	-1.36	down	-2.06	down	1.15	up
1793	LOC_Os07g46620	WD repeat-containing protein 55, putative, expressed	0.03	-1.83	down	-2.06	down	1.05	up
1794	LOC_Os10g36370	heat shock protein DnaJ, putative, expressed	0.03	-1.8	down	-2.06	down	1.08	up
1795	LOC_Os07g01660	dirigent, putative, expressed	0	-1.9	down	-2.06	down	-1.02	down
1796	LOC_Os04g57430	uncharacterized protein At4g06744 precursor, putative, expressed	0.04	-1.21	down	-2.06	down	-1.1	down
1797	LOC_Os07g43050	RNA recognition motif containing protein, expressed	0	-1.54	down	-2.06	down	1.02	up
1798	LOC_Os09g27970	expressed protein	0.01	-1.85	down	-2.05	down	-1.2	down
1799	LOC_Os12g12170	cytochrome b5-like Heme/Steroid binding domain containing protein	0.03	-1.69	down	-2.05	down	-1.08	down
1800	LOC_Os02g35600	PHD finger protein, putative, expressed	0.02	-1.46	down	-2.05	down	1.02	up
1801	LOC_Os09g37446	expressed protein	0.03	-1.64	down	-2.05	down	-1.09	down
1802	LOC_Os03g48180	peptide transporter PTR2, putative, expressed	0.03	-1.89	down	-2.05	down	1.15	up
1803	LOC_Os03g64230	expressed protein	0.02	-1.59	down	-2.05	down	-1.14	down
1804	LOC_Os01g71050	MSP domain containing protein, putative, expressed	0.01	-1.8	down	-2.05	down	1.02	up
1805	LOC_Os02g58490	PINHEAD, putative, expressed	0.04	-1.85	down	-2.04	down	1.11	up
1806	LOC_Os05g51540	expressed protein	0.02	-1.63	down	-2.04	down	-1.11	down
1807	LOC_Os03g62388	expressed protein	0.01	-1.62	down	-2.04	down	1.08	up
1808	LOC_Os01g05610	Core histone H2A/H2B/H3/H4 domain containing protein, putative, expressed	0.02	-1.9	down	-2.04	down	1.06	up
1809	LOC_Os08g43390	cytochrome P450, putative, expressed	0.04	-1.7	down	-2.04	down	-1.04	down
1810	LOC_Os02g30624	LSM domain containing protein, expressed	0.02	-1.58	down	-2.04	down	-1.08	down
1811	LOC_Os05g37930	expressed protein	0.03	-1.99	down	-2.04	down	-1.08	down
1812	LOC_Os10g39430	expressed protein	0.04	-1.48	down	-2.04	down	-1.02	down
1813	LOC_Os03g48190	expressed protein	0.01	-1.63	down	-2.03	down	-1.03	down
1814	LOC_Os03g10590	splicing factor, putative, expressed	0	-1.91	down	-2.03	down	1.12	up
1815	LOC_Os01g10400	expressed protein	0.04	-1.8	down	-2.03	down	1.05	up
1816	LOC_Os01g61560	phosphatidate cytidylyltransferase, putative, expressed	0.01	-1.56	down	-2.03	down	-1.01	down
1817	LOC_Os10g02760	hydroxyproline-rich glycoprotein family protein, putative, expressed	0.03	-1.52	down	-2.03	down	-1.14	down
1818	LOC_Os07g02950	expressed protein	0.04	-1.61	down	-2.03	down	1.07	up
1819	LOC_Os12g39830	cyclin, putative, expressed	0	-1.91	down	-2.03	down	1.11	up
1820	LOC_Os03g63680	expressed protein	0.02	-1.96	down	-2.03	down	-1.02	down
1821	LOC_Os07g18300	expressed protein	0.04	-1.72	down	-2.03	down	-1	down
1822	LOC_Os01g60120	transmembrane protein 56, putative, expressed	0.04	-1.69	down	-2.02	down	-1.09	down
1823	LOC_Os06g41750	tetratricopeptide repeat domain containing protein, expressed	0.01	-1.94	down	-2.02	down	1.05	up
1824	LOC_Os07g07260	glutamine-dependent NAD, putative, expressed	0.01	-1.73	down	-2.02	down	1.06	up
1825	LOC_Os01g02010	expressed protein	0.05	-1.72	down	-2.02	down	1.04	up
1826	LOC_Os12g31790	expressed protein	0.03	-1.59	down	-2.02	down	1.07	up
1827	LOC_Os07g30220	expressed protein	0.01	-1.58	down	-2.02	down	-1.06	down
1828	LOC_Os11g06650	transcription elongation factor protein, putative, expressed	0.03	-1.81	down	-2.02	down	-1.08	down
1829	LOC_Os01g13700	DNA-binding protein-related, putative, expressed	0.04	-1.29	down	-2.02	down	-1.01	down
1830	LOC_Os03g52880	BTBN9 with non-phototropic hypocotyl 3 NPH3 and coiled-coil domains	0.03	-1.57	down	-2.02	down	1.03	up
1831	LOC_Os10g40700	expansin precursor, putative, expressed	0.01	-1.92	down	-2.02	down	1.14	up
1832	LOC_Os01g17150	plastid-specific 50S ribosomal protein 5	0.03	-2	down	-2.02	down	1.1	up
1833	LOC_Os09g19910	expressed protein	0.03	-1.51	down	-2.02	down	1.04	up
1834	LOC_Os10g07290	glycosyl hydrolases family 17, putative, expressed	0.05	-1.51	down	-2.02	down	1.19	up
1835	LOC_Os01g69290	antifreeze glycoprotein, putative, expressed	0.01	-2	down	-2.02	down	-1.01	down
1836	LOC_Os01g02720	elongation factor Tu, putative, expressed	0.01	-1.63	down	-2.02	down	1.18	up
1837	LOC_Os12g41500	rhodanese-like domain containing protein, putative, expressed	0.01	-1.58	down	-2.02	down	1.01	up
1838	LOC_Os10g40790	expressed protein	0.03	-1.59	down	-2.02	down	-1.09	down
1839	LOC_Os03g02590	peroxisomal biogenesis factor 11, putative, expressed	0.03	-1.95	down	-2.02	down	1.02	up
1840	LOC_Os03g22270	auxin-repressed protein, putative, expressed	0.04	-1.65	down	-2.02	down	-1.06	down
1841	LOC_Os02g43500	OR, putative, expressed	0.04	-1.85	down	-2.01	down	-1.08	down
1842	LOC_Os02g50810	expressed protein	0.03	-1.74	down	-2.01	down	1.12	up
1843	LOC_Os12g17880	armadillo/beta-catenin repeat protein-related, putative, expressed	0.02	-1.84	down	-2.01	down	-1	down
1844	LOC_Os09g38690	transporter family protein, putative, expressed	0.01	-1.85	down	-2.01	down	1.11	up
1845	LOC_Os01g09000	glutaminyl-tRNA synthetase, putative, expressed	0.02	-1.91	down	-2.01	down	1.09	up
1846	LOC_Os07g27870	thioesterase family protein, putative, expressed	0.02	-1.61	down	-2.01	down	-1.06	down
1847	LOC_Os10g42620	dihydroflavonol-4-reductase, putative, expressed	0.01	-1.89	down	-2.01	down	1.15	up
1848	LOC_Os03g63554	DUF565 domain containing protein, putative, expressed	0.02	-1.97	down	-2.01	down	1.02	up
1849	LOC_Os02g46220	expressed protein	0.02	-1.75	down	-2.01	down	-1.02	down
1850	LOC_Os04g44210	expressed protein	0.02	-1.79	down	-2	down	1.02	up
1851	LOC_Os05g01480	ras-related protein, putative, expressed	0	-1.51	down	-2	down	-1.04	down
1852	LOC_Os04g45190	MSP domain containing protein, expressed	0.01	-1.81	down	-2	down	-1.04	down
1853	LOC_Os02g03620	seven in absentia protein family domain containing protein, expressed	0.04	-1.85	down	-2	down	1.02	up
1854	LOC_Os03g57680	aldehyde oxidase, putative, expressed	0.03	1.19	up	-1.4	down	-2.21	down
1855	LOC_Os01g01010	TBC domain containing protein, expressed	0.01	-2.47	down	-2.51	down	1.04	up
1856	LOC_Os01g01060	40S ribosomal protein S5, putative, expressed	0	-3.48	down	-3.16	down	1.18	up
1857	LOC_Os01g01120	enolase-phosphatase E1, putative, expressed	0	-4.73	down	-5.08	down	-1.04	down
1858	LOC_Os01g01280	expressed protein	0.02	-3.33	down	-3.88	down	1.1	up
1859	LOC_Os01g01302	shikimate kinase, putative, expressed	0.01	-2.84	down	-3.22	down	-1.03	down
1860	LOC_Os01g01510	sas10/Utp3 family protein, expressed	0.01	-3.83	down	-3.35	down	1.07	up
1861	LOC_Os01g01689	phosphatidylinositol 3- and 4-kinase family protein, expressed	0.03	-2.41	down	-2.38	down	1.1	up
1862	LOC_Os01g02870	auxin-induced protein 5NG4, putative, expressed	0.01	-6.59	down	-7.91	down	1.07	up
1863	LOC_Os01g03490	heavy-metal-associated domain-containing protein, putative, expressed	0.02	-2.75	down	-2.36	down	-1.03	down
1864	LOC_Os01g04030	signal peptidase complex subunit 3, putative, expressed	0.02	-2.02	down	-2.43	down	-1.05	down
1865	LOC_Os01g04260	fatty acid hydroxylase, putative, expressed	0.02	-2.03	down	-2.01	down	-1.05	down
1866	LOC_Os01g04530	expressed protein	0.03	-6.68	down	-4.23	down	1.34	up
1867	LOC_Os01g04540	serine/threonine-protein kinase At1g18390 precursor, putative, expressed	0.03	-10.55	down	-5.78	down	1.27	up
1868	LOC_Os01g04860	DUF647 domain containing protein, putative, expressed	0	-3	down	-2.76	down	1.03	up
1869	LOC_Os01g05560	expressed protein	0.04	-2.09	down	-2.2	down	-1.03	down
1870	LOC_Os01g05800	inner membrane protein, putative, expressed	0.02	-3.09	down	-3.05	down	1.08	up
1871	LOC_Os01g06870	resistance protein SlVe1 precursor, putative, expressed	0.01	-17.16	down	-35.06	down	-1.66	down
1872	LOC_Os01g07770	peroxidase precursor, putative, expressed	0.03	-2.38	down	-2.93	down	-1.08	down
1873	LOC_Os01g08770	WD domain, G-beta repeat domain containing protein, expressed	0	-3.5	down	-2.94	down	-1	down
1874	LOC_Os01g10280	phosphoribosylaminoimidazole carboxylase	0.01	-2.63	down	-2.43	down	-1.09	down
1875	LOC_Os01g13030	OsIAA3 - Auxin-responsive Aux/IAA gene family member, expressed	0	-2.44	down	-2.03	down	1.07	up
1876	LOC_Os01g13150	metallo-beta-lactamase family protein, putative, expressed	0.02	-2.3	down	-2.87	down	-1.05	down
1877	LOC_Os01g13530	ABIL2, putative, expressed	0.01	-3.04	down	-2.61	down	-1.02	down
1878	LOC_Os01g14830	ribosomal protein L3, putative, expressed	0.04	-2.48	down	-2.62	down	1.13	up
1879	LOC_Os01g16110	la domain containing protein, putative, expressed	0.03	-2.66	down	-2.22	down	1.05	up
1880	LOC_Os01g16290	DNA gyrase subunit B, chloroplast/mitochondrial precursor	0.02	-5.27	down	-4.11	down	-1.01	down
1881	LOC_Os01g18320	protoporphyrinogen oxidase, chloroplast precursor, putative, expressed	0.04	-2.09	down	-2.56	down	-1.01	down
1882	LOC_Os01g20830	heavy metal-associated domain containing protein, expressed	0.03	-2.76	down	-3.1	down	-1.49	down
1883	LOC_Os01g20890	expressed protein	0	-2.78	down	-2.5	down	1.1	up
1884	LOC_Os01g22249	peroxidase precursor, putative, expressed	0	-6.48	down	-4.36	down	1.35	up
1885	LOC_Os01g22640	GDSL-like lipase/acylhydrolase, putative, expressed	0.03	-2.99	down	-2.39	down	1.17	up
1886	LOC_Os01g22954	serine carboxypeptidase, putative, expressed	0	-2.67	down	-3.23	down	-1.22	down
1887	LOC_Os01g29610	expressed protein	0.02	-3.84	down	-3.75	down	1.05	up
1888	LOC_Os01g31690	oxygen-evolving enhancer protein 1	0	-3.5	down	-3.53	down	-1.06	down
1889	LOC_Os01g33080	fimbrin-like protein 2, putative, expressed	0.01	-3.94	down	-3.19	down	1.18	up
1890	LOC_Os01g36229	expressed protein	0.01	-2.24	down	-2.4	down	1.1	up
1891	LOC_Os01g36390	Putative minichromosome maintenance MCM complex subunit 4	0.02	-2.2	down	-2.22	down	1.01	up
1892	LOC_Os01g37130	protein phosphatase 2C, putative, expressed	0.01	-3.42	down	-4.67	down	-1.05	down
1893	LOC_Os01g37950	expressed protein	0.02	-3.37	down	-5.48	down	1.1	up
1894	LOC_Os01g38970	carbamoyl-phosphate synthase large chain, putative, expressed	0	-2.12	down	-2.22	down	1.15	up
1895	LOC_Os01g39770	calcineurin B, putative, expressed	0.01	-2.7	down	-2.9	down	1.15	up
1896	LOC_Os01g40250	down-regulated in metastasis family protein, expressed	0.01	-4.8	down	-3.83	down	1.02	up
1897	LOC_Os01g41710	chlorophyll A-B binding protein, putative, expressed	0.02	-4.85	down	-5.11	down	1.16	up
1898	LOC_Os01g41730	serine/threonine-protein kinase, putative, expressed	0.02	-4.07	down	-2.73	down	1.22	up
1899	LOC_Os01g41870	protein kinase, putative, expressed	0.01	-3.5	down	-2.74	down	1.07	up
1900	LOC_Os01g43100	protein phosphatase 2C, putative, expressed	0.02	-3.17	down	-2.45	down	1.19	up
1901	LOC_Os01g43410	CAMK includes calcium/calmodulin depedent protein kinases	0	-3.24	down	-2.25	down	1.22	up
1902	LOC_Os01g44110	serine/threonine-protein kinase, putative, expressed	0	-4.68	down	-4.53	down	1.14	up
1903	LOC_Os01g44390	MYB family transcription factor, putative, expressed	0.01	-3.2	down	-4.33	down	-1.29	down
1904	LOC_Os01g46060	NUC189 domain containing protein, expressed	0.03	-2.15	down	-2.51	down	-1.12	down
1905	LOC_Os01g46169	GDSL-like lipase/acylhydrolase, putative, expressed	0.05	-2.22	down	-3.11	down	1.02	up
1906	LOC_Os01g47450	OsCttP1 - Putative C-terminal processing peptidase homologue, expressed	0.02	-2.42	down	-2.47	down	1.01	up
1907	LOC_Os01g47840	S-locus-like receptor protein kinase, putative, expressed	0.03	-2.23	down	-4.03	down	1.2	up
1908	LOC_Os01g48720	RNA polymerase III subunit RPC82 family protein, putative, expressed	0.01	-2.79	down	-2.07	down	1.07	up
1909	LOC_Os01g49290	WD repeat-containing protein, putative, expressed	0.01	-2.41	down	-2.1	down	1.16	up
1910	LOC_Os01g49740	expressed protein	0.02	-3.01	down	-3.07	down	-1.07	down
1911	LOC_Os01g51570	glycosyl hydrolases family 17, putative, expressed	0.01	-2.51	down	-3	down	1.08	up
1912	LOC_Os01g52170	expressed protein	0.04	-3.16	down	-2.45	down	1.19	up
1913	LOC_Os01g52240	chlorophyll A-B binding protein, putative, expressed	0.03	-10.46	down	-10.24	down	1.05	up
1914	LOC_Os01g53020	heat shock protein DnaJ, putative, expressed	0.04	-4.21	down	-4.03	down	-1.09	down
1915	LOC_Os01g53060	peroxisomal membrane protein, putative, expressed	0.04	-2.53	down	-3.36	down	-1.22	down
1916	LOC_Os01g53150	GTPase of unknown function domain containing protein, putative, expressed	0.01	-2.4	down	-3.63	down	-1.18	down
1917	LOC_Os01g54240	nucleoporin, putative, expressed	0.01	-2.36	down	-2.06	down	-1.05	down
1918	LOC_Os01g54390	S4 domain containing protein, putative, expressed	0.01	-2.3	down	-2.14	down	-1.07	down
1919	LOC_Os01g55220	expressed protein	0.01	-3.48	down	-2.26	down	1.18	up
1920	LOC_Os01g55570	expressed protein	0	-3.69	down	-3.18	down	1.04	up
1921	LOC_Os01g55740	OsRhmbd4 - Putative Rhomboid homologue, expressed	0.04	-2.43	down	-2.24	down	1.12	up
1922	LOC_Os01g56350	PTAC12, putative, expressed	0.02	-2.61	down	-2.5	down	1.02	up
1923	LOC_Os01g57630	pentatricopeptide containing protein, putative, expressed	0.04	-2.49	down	-2.43	down	-1.05	down
1924	LOC_Os01g59090	thylakoid lumenal 20 kDa protein, putative, expressed	0.04	-3.09	down	-2.92	down	1.02	up
1925	LOC_Os01g59150	tubulin/FtsZ domain containing protein, putative, expressed	0.01	-3.66	down	-3.32	down	1.05	up
1926	LOC_Os01g59860	expressed protein	0.01	-2.59	down	-2.41	down	-1.21	down
1927	LOC_Os01g60330	inactive receptor kinase At2g26730 precursor, putative, expressed	0	-2.81	down	-2.79	down	1.04	up
1928	LOC_Os01g60780	solute carrier family 35 member E3, putative, expressed	0.03	-2.68	down	-3.39	down	-1.01	down
1929	LOC_Os01g61920	Core histone H2A/H2B/H3/H4 domain containing protein, putative, expressed	0.05	-2.14	down	-2.29	down	1.04	up
1930	LOC_Os01g63770	transmembrane amino acid transporter protein, putative, expressed	0	-2.68	down	-2.43	down	1.05	up
1931	LOC_Os01g63870	nucleobase-ascorbate transporter, putative, expressed	0.03	-3.78	down	-3.35	down	-1.04	down
1932	LOC_Os01g65550	RNA recognition motif containing protein, putative, expressed	0	-3.06	down	-2.17	down	1.17	up
1933	LOC_Os01g67210	PPR repeat domain containing protein, putative, expressed	0	-2	down	-2.33	down	-1.15	down
1934	LOC_Os01g68020	BTBZ2 with TAZ zinc finger and Calmodulin-binding domains	0	-2.82	down	-2.77	down	1.01	up
1935	LOC_Os01g68324	Dolichyl-diphosphooligosaccharide	0.02	-2.02	down	-2.43	down	-1.01	down
1936	LOC_Os01g68598	expressed protein	0.02	-3.15	down	-2.54	down	-1.03	down
1937	LOC_Os01g69060	hydrolase, alpha/beta fold family domain containing protein, expressed	0.01	-4.03	down	-3.75	down	1.1	up
1938	LOC_Os01g69120	uncharacterized RNA methyltransferase pc1998, putative, expressed	0.05	-2.5	down	-3.47	down	-1.06	down
1939	LOC_Os01g69210	mannosyl-oligosaccharide glucosidase, putative, expressed	0.01	-2.5	down	-2.27	down	1.14	up
1940	LOC_Os01g70390	expressed protein	0.01	-2.9	down	-2.33	down	1.04	up
1941	LOC_Os01g70400	expressed protein	0.02	-3.42	down	-3.26	down	-1.13	down
1942	LOC_Os01g70520	Os1bglu5 - beta-glucosidase homologue	0.01	-2.79	down	-2.35	down	1	up
1943	LOC_Os01g71170	classical arabinogalactan protein 26 precursor, putative, expressed	0.04	-2.69	down	-2.78	down	-1.1	down
1944	LOC_Os01g71340	glycosyl hydrolases family 17, putative, expressed	0.02	-3.17	down	-3.28	down	-1.06	down
1945	LOC_Os01g72780	expressed protein	0.01	-3.5	down	-2.98	down	1.13	up
1946	LOC_Os01g72880	DNA mismatch repair protein Mlh1, putative, expressed	0.04	-3.03	down	-2.46	down	-1.09	down
1947	LOC_Os01g74640	mitochondrial carrier protein, putative, expressed	0.03	-2.13	down	-2.07	down	1.27	up
1948	LOC_Os01g01484	light-mediated development protein DET1, putative, expressed	0.01	-2.12	down	-2.43	down	1	up
1949	LOC_Os01g03980	expressed protein	0.03	-2.92	down	-2.22	down	1.35	up
1950	LOC_Os01g04900	peptidase M50 family protein, putative, expressed	0	-3.14	down	-3.29	down	-1.02	down
1951	LOC_Os01g05670	3-oxo-5-alpha-steroid 4-dehydrogenase, putative, expressed	0.01	-2.58	down	-2.47	down	1.1	up
1952	LOC_Os01g07170	HORMA domain containing protein, putative, expressed	0.02	-2.22	down	-2.18	down	1.25	up
1953	LOC_Os01g07630	BRASSINOSTEROID INSENSITIVE 1-associated receptor kinase 1 precursor	0.02	-2.54	down	-2.48	down	1	up
1954	LOC_Os01g08310	serine/threonine protein phosphatase 2A 59 kDa regulatory subunit	0.03	-2.87	down	-3.75	down	-1.11	down
1955	LOC_Os01g08670	expressed protein	0.01	-2.46	down	-2.07	down	-1.08	down
1956	LOC_Os01g09750	RNA methyltransferase protein, putative, expressed	0.01	-4.13	down	-3.14	down	-1.02	down
1957	LOC_Os01g09880	harpin-induced protein 1 domain containing protein, expressed	0	-6.18	down	-5.47	down	1.16	up
1958	LOC_Os01g12160	OsGH3.3 - Probable indole-3-acetic acid-amido synthetase, expressed	0.01	-4.24	down	-4.41	down	-1.09	down
1959	LOC_Os01g13570	phosphoglycerate mutase, putative, expressed	0.03	-4.25	down	-6.07	down	-1.06	down
1960	LOC_Os01g13770	DUF250 domain containing protein, putative, expressed	0	-2.36	down	-2.37	down	1.06	up
1961	LOC_Os01g14520	C4-dicarboxylate transporter/malic acid transport protein	0.05	-2.53	down	-2.37	down	1.07	up
1962	LOC_Os01g14610	PSF2 - Putative GINS complex subunit, expressed	0.04	-2.21	down	-2.3	down	1.09	up
1963	LOC_Os01g14850	MFS18 protein precursor, putative, expressed	0	-5.67	down	-5.59	down	1.12	up
1964	LOC_Os01g15780	glycosyl transferase, group 1 domain containing protein, expressed	0.03	-2.46	down	-2.12	down	1.16	up
1965	LOC_Os01g16060	expressed protein	0.01	-2.1	down	-2.4	down	1.14	up
1966	LOC_Os01g16530	OsClp1 - Putative Clp protease homologue, expressed	0	-2.02	down	-2.05	down	1.12	up
1967	LOC_Os01g17250	BRASSINOSTEROID INSENSITIVE 1-associated receptor kinase 1 precursor	0	-2.23	down	-2.26	down	1.01	up
1968	LOC_Os01g17470	plastocyanin-like domain containing protein, putative, expressed	0.04	-2.34	down	-2.26	down	1.27	up
1969	LOC_Os01g18240	MYB family transcription factor, putative, expressed	0	-3.33	down	-2.52	down	1.14	up
1970	LOC_Os01g22980	OsSCP3 - Putative Serine Carboxypeptidase homologue, expressed	0	-11.05	down	-8.24	down	-1.09	down
1971	LOC_Os01g22990	acidic leucine-rich nuclear phosphoprotein 32-related protein 1	0.01	-2.87	down	-2.99	down	1.04	up
1972	LOC_Os01g23680	rossmann fold nucleotide-binding protein involved in DNA uptake	0.05	-2.1	down	-2.6	down	1.01	up
1973	LOC_Os01g25600	tetratricopeptide repeat domain containing protein, expressed	0.05	-2	down	-2.08	down	1.04	up
1974	LOC_Os01g27520	tRNA synthetases class II domain containing protein, expressed	0.03	-2.16	down	-2.1	down	-1.05	down
1975	LOC_Os01g29180	expressed protein	0.01	-2.01	down	-2.33	down	1.06	up
1976	LOC_Os01g31870	natural resistance-associated macrophage protein, putative, expressed	0.02	-2.79	down	-2.68	down	1.2	up
1977	LOC_Os01g32730	tetratricopeptide repeat containing protein, putative, expressed	0.01	-2.13	down	-2.45	down	-1.1	down
1978	LOC_Os01g37050	ribonuclease III domain protein, putative, expressed	0.04	-2.15	down	-2.18	down	-1.06	down
1979	LOC_Os01g37470	asp/Glu racemase, putative, expressed	0.03	-2.13	down	-2.07	down	1.06	up
1980	LOC_Os01g41880	hyaluronan/mRNA binding family domain containing protein, expressed	0.03	-2.25	down	-2.19	down	1.22	up
1981	LOC_Os01g42070	kinesin motor domain containing protein, putative, expressed	0.02	-2.68	down	-2.8	down	1.04	up
1982	LOC_Os01g43230	expressed protein	0	-16.76	down	-14.52	down	1.25	up
1983	LOC_Os01g43380	glycosyltransferase family protein 1, putative, expressed	0.01	-2.76	down	-2.26	down	1	up
1984	LOC_Os01g43390	uroporphyrinogen decarboxylase, putative, expressed	0.01	-2.15	down	-2.06	down	1.04	up
1985	LOC_Os01g47635	expressed protein	0.02	-3.95	down	-3.14	down	1.15	up
1986	LOC_Os01g47780	fasciclin domain containing protein, expressed	0	-3.34	down	-4.02	down	1.28	up
1987	LOC_Os01g48300	ATP synthase protein I related, putative, expressed	0.03	-3.6	down	-3.69	down	1.05	up
1988	LOC_Os01g50849	expressed protein	0.02	-2.35	down	-2.72	down	-1.01	down
1989	LOC_Os01g51360	lipase, putative, expressed	0.03	-2.96	down	-2.41	down	1.04	up
1990	LOC_Os01g51840	IQ calmodulin-binding motif family protein, putative, expressed	0	-3.5	down	-3.68	down	1.1	up
1991	LOC_Os01g52390	plasminogen activator inhibitor 1 RNA-binding protein, putative, expressed	0.03	-2.74	down	-2.59	down	1.01	up
1992	LOC_Os01g53840	protein kinase family protein, putative, expressed	0.01	-3.22	down	-3.6	down	-1.2	down
1993	LOC_Os01g54020	tRNA synthetase, putative, expressed	0.01	-2.72	down	-2.37	down	1.05	up
1994	LOC_Os01g54990	auxin response factor, putative, expressed	0.04	-2.06	down	-2.13	down	-1.09	down
1995	LOC_Os01g55670	expressed protein	0.02	-3.42	down	-4.12	down	-1.15	down
1996	LOC_Os01g55700	NLI interacting factor-like phosphatase, putative, expressed	0.03	-2.88	down	-3.42	down	1.09	up
1997	LOC_Os01g55950	acetamidase, putative, expressed	0.04	-3.46	down	-3.56	down	-1.06	down
[truncated: 1,111 more rows]
